# Supplementary material for: Digenic inheritance involving a muscle-specific protein kinase and the giant titin protein causes a skeletal muscle myopathy
Source: Nat Genet. 2024 Mar 1;56(3):395–407. doi: 10.1038/s41588-023-01651-0 (PMC10937387; doi:10.1038/s41588-023-01651-0)
Supplement: Supplementary file 4 — Supplementary Tables 1–3. [file 41588_2023_1651_MOESM4_ESM.xlsx]

## Sheet: README
Comparison	Comparison, as per text	Tab	#DE genes (adjp-val < 0.05)
srpk3_hom_ttn.1_wt vs srpk3_wt_ttn.1_wt	srpk3‑/‑;ttn.1+/+ vs srpk3+/+;ttn.1+/+	HomWT-vs-WT	572
srpk3_hom_ttn.1_het vs srpk3_wt_ttn.1_wt	srpk3‑/‑;ttn.1+/- vs srpk3+/+;ttn.1+/+	HomHet-vs-WT	794
srpk3_hom_ttn.1_het vs srpk3_hom_ttn.1_wt	srpk3‑/‑;ttn.1+/- vs srpk3-/-;ttn.1+/+	HomHet-vs-HomWT	15
srpk3_hom_ttn.1_het vs srpk3_wt_ttn.1_het	srpk3-/-;ttn.1+/- vs srpk3+/+;ttn.1+/-	HomHet-vs-WtHet	246
srpk3_wt_ttn.1_het vs srpk3_wt_ttn.1_wt	srpk3+/+;ttn.1+/- vs srpk3+/+;ttn.1+/+	WTHet-vs-WT	128

## Sheet: HomWT-vs-WT
Gene	pval	adjp	log2fc	Chr	Start	End	Strand	Biotype	Name	Description	srpk3_hom_ttn.1_wt_1 count	srpk3_hom_ttn.1_wt_4 count	srpk3_hom_ttn.1_wt_5 count	srpk3_hom_ttn.1_wt_6 count	srpk3_hom_ttn.1_wt_7 count	srpk3_hom_ttn.1_wt_8 count	srpk3_wt_ttn.1_wt_2 count	srpk3_wt_ttn.1_wt_3 count	srpk3_wt_ttn.1_wt_4 count	srpk3_wt_ttn.1_wt_5 count	srpk3_wt_ttn.1_wt_6 count	srpk3_wt_ttn.1_wt_7 count	srpk3_hom_ttn.1_wt_1 normalised count	srpk3_hom_ttn.1_wt_4 normalised count	srpk3_hom_ttn.1_wt_5 normalised count	srpk3_hom_ttn.1_wt_6 normalised count	srpk3_hom_ttn.1_wt_7 normalised count	srpk3_hom_ttn.1_wt_8 normalised count	srpk3_wt_ttn.1_wt_2 normalised count	srpk3_wt_ttn.1_wt_3 normalised count	srpk3_wt_ttn.1_wt_4 normalised count	srpk3_wt_ttn.1_wt_5 normalised count	srpk3_wt_ttn.1_wt_6 normalised count	srpk3_wt_ttn.1_wt_7 normalised count
ENSDARG00000007344	4.47289e-115	1.1341e-110	3.39262	3	21240594	21242460	-1	protein_coding	tcap	titin-cap (telethonin) [Source:ZFIN;Acc:ZDB-GENE-070501-5]	1893	2984	1373	3956	2652	1886	208	270	386	153	296	319	1969.39	3373.87	1862.91	2962.7	2629.01	2481.09	260.244	276.391	274.122	170.493	216.241	256.72
ENSDARG00000002204	5.70823e-104	7.23661e-100	3.56959	21	20383837	20384878	1	protein_coding	hspb11	heat shock protein, alpha-crystallin-related, b11 [Source:NCBI gene;Acc:796767]	1309	1895	1061	3162	1483	1442	115	146	183	126	159	273	1361.82	2142.59	1439.58	2368.07	1470.14	1896.99	143.885	149.456	129.959	140.406	116.156	219.701
ENSDARG00000113315	1.47299e-93	1.24492e-89	3.15567	12	46098784	46112892	-1	protein_coding	zgc:153932	zgc:153932 [Source:ZFIN;Acc:ZDB-GENE-070209-223]	454	332	248	459	297	285	33	53	41	32	55	59	472.321	375.377	336.49	343.752	294.425	374.925	41.2887	54.2545	29.1165	35.6587	40.1799	47.4811
ENSDARG00000078674	3.73053e-57	2.36469e-53	4.85583	3	33300522	33301321	1	protein_coding	hspb9	heat shock protein, alpha-crystallin-related, 9 [Source:ZFIN;Acc:ZDB-GENE-080214-6]	1072	1949	570	2881	1277	1316	35	37	104	39	57	96	1115.26	2203.64	773.385	2157.62	1265.93	1731.23	43.791	37.8758	73.8566	43.459	41.641	77.2574
ENSDARG00000043093	1.01588e-56	5.15153e-53	4.21789	8	19356072	19359834	1	protein_coding	mpeg1.2	macrophage expressed 1, tandem duplicate 2 [Source:ZFIN;Acc:ZDB-GENE-050522-305]	892	1143	628	1245	623	523	31	62	48	60	81	30	927.995	1292.34	852.08	932.398	617.598	688.021	38.7863	63.4675	34.0877	66.86	59.174	24.1429
ENSDARG00000077301	1.30586e-54	5.51833e-51	1.28194	15	1148074	1162658	1	protein_coding	mlf1	myeloid leukemia factor 1 [Source:ZFIN;Acc:ZDB-GENE-080917-7]	903	1067	705	1539	1088	836	380	439	580	342	669	547	939.439	1206.41	956.555	1152.58	1078.57	1099.78	475.446	449.391	411.893	381.102	488.734	440.206
ENSDARG00000089086	3.59934e-53	1.30373e-49	1.71107	11	18249809	18253111	-1	protein_coding	mustn1b	musculoskeletal, embryonic nuclear protein 1b [Source:ZFIN;Acc:ZDB-GENE-111129-2]	378	446	405	689	413	397	122	146	244	128	166	179	393.254	504.271	549.51	516.002	409.419	522.265	152.643	149.456	173.279	142.635	121.27	144.053
ENSDARG00000113076	7.44592e-50	2.35989e-46	2.95467	12	43848634	44024244	-1	protein_coding	si:ch211-182p11.1	si:ch211-182p11.1 [Source:ZFIN;Acc:ZDB-GENE-131127-323]	522	474	379	701	483	286	69	67	49	83	50	88	543.065	535.93	514.233	524.989	478.812	376.241	86.3309	68.5858	34.7978	92.4897	36.5272	70.8193
ENSDARG00000109626	3.51198e-46	9.89402e-43	3.36829	12	46283843	46315898	-1	protein_coding	si:ch211-226h7.3	si:ch211-226h7.3 [Source:ZFIN;Acc:ZDB-GENE-130531-9]	259	236	208	436	346	176	29	25	17	26	22	62	269.452	266.834	282.218	326.527	343	231.533	36.284	25.5917	12.0727	28.9727	16.072	49.8954
ENSDARG00000041294	5.22432e-43	1.32463e-39	2.07336	3	62161184	62169060	1	protein_coding	noxo1a	NADPH oxidase organizer 1a [Source:ZFIN;Acc:ZDB-GENE-030131-9700]	191	318	208	318	253	203	42	59	82	67	79	93	198.708	359.548	282.218	238.155	250.806	267.052	52.5492	60.3965	58.2331	74.6604	57.713	74.8431
ENSDARG00000074390	1.4947e-40	3.44528e-37	1.26221	16	46649469	46664465	-1	protein_coding	tmem176l.4	transmembrane protein 176l.4 [Source:ZFIN;Acc:ZDB-GENE-030131-3532]	2390	2261	1579	2984	1982	1740	788	1064	1093	963	1118	1203	2486.45	2556.41	2142.41	2234.76	1964.82	2289.02	985.924	1089.18	776.205	1073.1	816.748	968.132
ENSDARG00000104919	3.97457e-40	8.39794e-37	3.86428	14	11430796	11438060	1	protein_coding	si:ch211-153b23.3	si:ch211-153b23.3 [Source:ZFIN;Acc:ZDB-GENE-141216-408]	512	1242	555	866	413	566	35	55	70	39	98	53	532.661	1404.27	753.033	648.56	409.419	744.589	43.791	56.3018	49.7112	43.459	71.5933	42.6525
ENSDARG00000062788	6.21555e-40	1.21227e-36	3.49057	14	11427052	11430610	-1	protein_coding	irg1l	immunoresponsive gene 1, like [Source:ZFIN;Acc:ZDB-GENE-061103-301]	923	1961	984	1522	728	865	110	104	175	70	180	112	960.246	2217.21	1335.11	1139.85	721.688	1137.93	137.629	106.462	124.278	78.0034	131.498	90.1336
ENSDARG00000104899	3.0106e-38	5.45242e-35	7.11947	8	7828414	7848287	1	processed_transcript	CR931813.2	NA	119	214	131	152	142	155	1	3	2	0	1	1	123.802	241.96	177.743	113.835	140.769	203.907	1.25117	3.07101	1.42032	0	0.730544	0.804764
ENSDARG00000097157	6.37969e-38	1.07838e-34	2.30768	15	29593547	29598679	-1	protein_coding	si:ch211-207n23.2	si:ch211-207n23.2 [Source:ZFIN;Acc:ZDB-GENE-131121-310]	891	857	534	1087	706	702	119	166	125	202	209	296	926.955	968.97	724.539	814.07	699.879	923.501	148.89	169.929	88.77	225.095	152.684	238.21
ENSDARG00000077169	1.17975e-37	1.86953e-34	2.52235	14	11450498	11456724	-1	protein_coding	si:ch211-153b23.4	si:ch211-153b23.4 [Source:ZFIN;Acc:ZDB-GENE-030131-7332]	354	710	363	663	312	341	78	81	145	72	89	99	368.285	802.764	492.524	496.53	309.295	448.595	97.5915	82.9172	102.973	80.2321	65.0184	79.6717
ENSDARG00000052515	2.61035e-36	3.89326e-33	1.67852	12	20641102	20652923	1	protein_coding	calcoco2	calcium binding and coiled-coil domain 2 [Source:ZFIN;Acc:ZDB-GENE-050522-346]	283	279	160	267	264	186	68	86	114	62	117	87	294.42	315.452	217.09	199.96	261.711	244.688	85.0797	88.0355	80.9582	69.0887	85.4736	70.0145
ENSDARG00000062221	2.46801e-34	3.47646e-31	1.42992	5	23888314	23909934	-1	protein_coding	arap1a	ArfGAP with RhoGAP domain, ankyrin repeat and PH domain 1a [Source:ZFIN;Acc:ZDB-GENE-030131-6226]	320	382	278	446	346	274	124	129	152	127	152	205	332.913	431.909	377.195	334.016	343	360.455	155.145	132.053	107.944	141.52	111.043	164.977
ENSDARG00000056210	7.93997e-34	1.05957e-30	4.06427	8	24968098	24970790	-1	protein_coding	hspa1b	heat shock protein family A (Hsp70) member 1B [Source:ZFIN;Acc:ZDB-GENE-060503-867]	154	343	135	753	376	289	14	16	36	17	22	34	160.214	387.814	183.17	563.932	372.74	380.188	17.5164	16.3787	25.5657	18.9437	16.072	27.362
ENSDARG00000058206	9.84083e-34	1.24757e-30	1.75346	14	11457500	11461002	1	protein_coding	si:ch211-153b23.5	si:ch211-153b23.5 [Source:ZFIN;Acc:ZDB-GENE-030131-9744]	1297	2066	1130	2025	1053	1006	338	438	676	417	622	532	1349.34	2335.93	1533.2	1516.55	1043.87	1323.42	422.896	448.367	480.068	464.677	454.398	428.135
ENSDARG00000117818	3.04738e-31	3.67935e-28	2.12686	7	936128	964628	1	lincRNA	CR926130.2	NA	312	403	167	396	256	227	69	57	71	87	88	90	324.59	455.653	226.588	296.57	253.78	298.625	86.3309	58.3491	50.4213	96.9471	64.2878	72.4288
ENSDARG00000026771	7.93197e-31	9.1416e-28	1.50283	1	30422143	30438036	1	protein_coding	tmem41ab	transmembrane protein 41ab [Source:NCBI gene;Acc:406356]	399	466	274	689	552	348	142	143	214	116	241	271	415.101	526.884	371.767	516.002	547.214	457.804	177.666	146.385	151.974	129.263	176.061	218.091
ENSDARG00000073820	5.203e-30	5.73574e-27	3.19614	14	11504504	11507426	-1	protein_coding	zgc:174917	zgc:174917 [Source:ZFIN;Acc:ZDB-GENE-070928-42]	143	255	135	292	144	130	10	24	36	36	23	9	148.771	288.317	183.17	218.683	142.751	171.019	12.5117	24.5681	25.5657	40.116	16.8025	7.24288
ENSDARG00000036371	5.59355e-30	5.90935e-27	-1.13276	1	53945934	53953532	1	protein_coding	acta1a	actin alpha 1, skeletal muscle a [Source:ZFIN;Acc:ZDB-GENE-050417-267]	1150	1076	1097	1612	1448	1040	2419	2343	4777	3033	3480	3234	1196.41	1216.58	1488.43	1207.25	1435.45	1368.15	3026.59	2398.46	3392.43	3379.78	2542.29	2602.61
ENSDARG00000100872	2.25506e-29	2.28708e-26	2.04426	24	9298198	9299478	1	protein_coding	otud1	OTU deubiquitinase 1 [Source:ZFIN;Acc:ZDB-GENE-170421-2]	284	223	135	293	141	165	47	56	69	33	68	81	295.46	252.136	183.17	219.432	139.777	217.062	58.8051	57.3255	49.001	36.773	49.677	65.1859
ENSDARG00000102758	5.87975e-29	5.73389e-26	2.13265	8	52479026	52490474	1	protein_coding	FO704661.1	gamma-glutamyl hydrolase [Source:NCBI gene;Acc:553228]	131	157	90	198	106	95	24	44	29	34	33	39	136.286	177.513	122.113	148.285	105.081	124.975	30.0281	45.0414	20.5946	37.8874	24.1079	31.3858
ENSDARG00000068951	7.32614e-29	6.72283e-26	4.65643	18	15758375	15768336	1	protein_coding	si:ch211-219a15.4	si:ch211-219a15.4 [Source:ZFIN;Acc:ZDB-GENE-060503-308]	112	412	160	243	130	190	9	13	7	8	7	14	116.52	465.829	217.09	181.986	128.873	249.95	11.2606	13.3077	4.97112	8.91467	5.11381	11.2667
ENSDARG00000041065	7.42415e-29	6.72283e-26	1.4341	5	3568016	3584815	-1	protein_coding	hspb1	heat shock protein, alpha-crystallin-related, 1 [Source:NCBI gene;Acc:368243]	993	1017	734	1385	1147	676	315	248	547	467	565	426	1033.07	1149.87	995.903	1037.25	1137.06	889.297	394.119	253.87	388.457	520.394	412.757	342.83
ENSDARG00000009341	5.79638e-28	5.06784e-25	1.28901	12	30586599	30618440	1	protein_coding	nrap	nebulin-related anchoring protein [Source:ZFIN;Acc:ZDB-GENE-060616-224]	1602	2178	1524	3006	2168	1723	813	697	1023	826	1089	1360	1666.65	2462.56	2067.79	2251.24	2149.2	2266.65	1017.2	713.497	726.493	920.44	795.562	1094.48
ENSDARG00000077982	2.85784e-27	2.33799e-24	1.64924	22	661505	665371	1	protein_coding	elf3	E74-like factor 3 (ets domain transcription factor, epithelial-specific ) [Source:ZFIN;Acc:ZDB-GENE-030131-8760]	788	987	552	1073	787	700	269	250	263	343	375	280	819.799	1115.95	748.962	803.585	780.177	920.87	336.565	255.917	186.772	382.217	273.954	225.334
ENSDARG00000076914	2.85852e-27	2.33799e-24	2.01844	9	18572970	18587754	1	protein_coding	lacc1	laccase (multicopper oxidoreductase) domain containing 1 [Source:ZFIN;Acc:ZDB-GENE-081104-155]	71	68	77	155	99	72	20	18	29	22	40	27	73.8651	76.8844	104.475	116.082	98.1416	94.718	25.0234	18.426	20.5946	24.5154	29.2217	21.7286
ENSDARG00000028731	1.22162e-26	9.67944e-24	1.53026	9	41156287	41208343	1	protein_coding	stat4	signal transducer and activator of transcription 4 [Source:ZFIN;Acc:ZDB-GENE-030616-264]	319	439	227	358	316	218	96	122	150	107	142	150	331.873	496.357	307.997	268.111	313.26	286.785	120.113	124.888	106.524	119.234	103.737	120.715
ENSDARG00000054160	1.86123e-26	1.43005e-23	3.9376	10	40786196	40819136	-1	protein_coding	zgc:113625	zgc:113625 [Source:ZFIN;Acc:ZDB-GENE-050320-47]	106	121	60	79	71	48	11	5	2	8	7	3	110.277	136.809	81.4089	59.1642	70.3844	63.1453	13.7629	5.11835	1.42032	8.91467	5.11381	2.41429
ENSDARG00000101040	3.7013e-24	2.71665e-21	5.02725	2	45191049	45193014	1	protein_coding	ccl20a.3	chemokine (C-C motif) ligand 20a, duplicate 3 [Source:ZFIN;Acc:ZDB-GENE-081022-193]	36	46	43	67	41	43	2	0	1	3	2	2	37.4527	52.01	58.3431	50.1773	40.6445	56.5677	2.50234	0	0.71016	3.343	1.46109	1.60953
ENSDARG00000103199	3.75005e-24	2.71665e-21	2.52384	16	23339062	23346095	-1	protein_coding	si:dkey-247k7.2	si:dkey-247k7.2 [Source:ZFIN;Acc:ZDB-GENE-031118-45]	2472	1985	1449	3195	1856	1646	338	485	215	361	427	631	2571.75	2244.35	1966.03	2392.78	1839.91	2165.36	422.896	496.48	152.684	402.275	311.942	507.806
ENSDARG00000075263	2.07676e-22	1.46267e-19	2.31771	17	23462972	23472265	1	protein_coding	ankrd1a	ankyrin repeat domain 1a (cardiac muscle) [Source:ZFIN;Acc:ZDB-GENE-100405-1]	139	253	108	499	179	245	47	51	59	41	55	67	144.609	286.055	146.536	373.708	177.448	322.304	58.8051	52.2071	41.8994	45.6877	40.1799	53.9192
ENSDARG00000055618	4.04256e-22	2.77024e-19	-1.28578	13	24279021	24284442	1	protein_coding	acta1b	actin alpha 1, skeletal muscle b [Source:ZFIN;Acc:ZDB-GENE-030131-55]	8896	4833	5169	10543	5373	4434	16337	16724	23423	14933	19557	17816	9254.99	5464.45	7013.38	7895.8	5326.41	5833.05	20440.4	17119.8	16634.1	16640.4	14287.2	14337.7
ENSDARG00000093494	7.68641e-22	5.12865e-19	1.54129	1	52398205	52400660	1	protein_coding	si:ch211-217k17.9	si:ch211-217k17.9 [Source:ZFIN;Acc:ZDB-GENE-061207-21]	369	637	479	675	626	434	128	164	240	198	252	348	383.891	720.226	649.915	505.517	620.572	570.939	160.15	167.882	170.438	220.638	184.097	280.058
ENSDARG00000096874	1.24864e-21	8.11774e-19	0.881741	7	66565572	66576522	1	protein_coding	tmem176l.3b	transmembrane protein 176l.3b [Source:ZFIN;Acc:ZDB-GENE-080829-14]	593	600	502	755	572	488	244	356	495	370	397	388	616.93	678.392	681.121	565.43	567.041	641.978	305.286	364.426	351.529	412.304	290.026	312.249
ENSDARG00000076146	1.67308e-21	1.06052e-18	1.5945	7	2244859	2249885	1	protein_coding	zgc:172075	zgc:172075 [Source:ZFIN;Acc:ZDB-GENE-080215-3]	160	125	112	173	120	113	33	72	58	48	57	43	166.457	141.332	151.963	129.562	118.96	148.655	41.2887	73.7042	41.1893	53.488	41.641	34.6049
ENSDARG00000038583	1.9677e-21	1.21685e-18	1.1136	6	52064304	52072829	1	protein_coding	abraa	actin binding Rho activating protein a [Source:ZFIN;Acc:ZDB-GENE-120730-1]	1084	1273	700	1997	1199	993	511	498	967	421	796	724	1127.74	1439.32	949.771	1495.58	1188.6	1306.32	639.349	509.787	686.724	469.135	581.513	582.649
ENSDARG00000098736	5.89569e-21	3.55917e-18	2.70765	12	44009628	44018667	-1	protein_coding	si:dkey-201i2.4	si:dkey-201i2.4 [Source:ZFIN;Acc:ZDB-GENE-141215-24]	44	33	29	65	48	28	6	4	8	5	7	14	45.7756	37.3116	39.3476	48.6794	47.5838	36.8348	7.50703	4.09468	5.68128	5.57167	5.11381	11.2667
ENSDARG00000099448	1.03541e-20	6.10528e-18	0.731206	16	35905031	35938157	1	protein_coding	sh3d21	SH3 domain containing 21 [Source:ZFIN;Acc:ZDB-GENE-051120-57]	774	685	478	950	643	534	338	431	523	418	597	554	805.234	774.497	648.558	711.468	637.425	702.492	422.896	441.201	371.414	465.792	436.135	445.84
ENSDARG00000053773	1.36626e-20	7.87307e-18	1.00483	17	27434626	27447527	1	protein_coding	vgll2b	vestigial-like family member 2b [Source:ZFIN;Acc:ZDB-GENE-050809-113]	223	266	161	313	232	211	115	106	185	105	160	157	231.999	300.754	218.447	234.41	229.989	277.576	143.885	108.509	131.38	117.005	116.887	126.348
ENSDARG00000099197	1.50191e-20	8.46244e-18	-0.513711	17	117024	125091	-1	protein_coding	actc1b	actin alpha cardiac muscle 1b [Source:ZFIN;Acc:ZDB-GENE-000322-1]	206084	174474	149463	263142	209883	153064	233386	252423	411210	242224	426059	397097	214400	197270	202794	197071	208063	201360	292006	258398	292025	269918	311255	319570
ENSDARG00000004748	2.44149e-20	1.34574e-17	1.3735	3	39472342	39488639	-1	protein_coding	zgc:100868	zgc:100868 [Source:ZFIN;Acc:ZDB-GENE-040801-33]	2304	2294	3084	4214	2661	1946	836	1447	1319	1017	1184	1621	2396.97	2593.72	4184.42	3155.92	2637.93	2560.02	1045.98	1481.25	936.701	1133.28	864.964	1304.52
ENSDARG00000029290	5.7975e-20	3.12757e-17	0.962025	20	26538137	26541177	1	protein_coding	stx11b.1	syntaxin 11b, tandem duplicate 1 [Source:ZFIN;Acc:ZDB-GENE-040426-1893]	362	336	262	469	386	248	127	156	333	147	247	258	376.608	379.899	355.486	351.241	382.653	326.251	158.899	159.692	236.483	163.807	180.444	207.629
ENSDARG00000043701	1.01442e-19	5.35846e-17	1.81183	8	7033049	7052493	1	protein_coding	gpd1a	glycerol-3-phosphate dehydrogenase 1a [Source:ZFIN;Acc:ZDB-GENE-050417-209]	360	268	251	474	344	271	57	73	104	117	232	85	374.527	303.015	340.561	354.985	341.017	356.508	71.3168	74.7279	73.8566	130.377	169.486	68.405
ENSDARG00000071113	2.82317e-19	1.46085e-16	0.983247	6	10170241	10233650	-1	protein_coding	xirp2a	xin actin binding repeat containing 2a [Source:ZFIN;Acc:ZDB-GENE-040108-7]	3388	4388	2885	6094	4243	3398	2077	1970	2410	2105	2534	3050	3524.72	4961.31	3914.41	4563.88	4206.21	4470.16	2598.69	2016.63	1711.48	2345.67	1851.2	2454.53
ENSDARG00000031588	4.05171e-19	2.05462e-16	3.02949	12	38929663	38974869	1	protein_coding	si:dkey-239b22.1	si:dkey-239b22.1 [Source:ZFIN;Acc:ZDB-GENE-131119-12]	5318	5047	2993	6523	4290	4065	659	609	244	800	503	957	5532.6	5706.41	4060.95	4885.17	4252.8	5347.62	824.523	623.415	173.279	891.467	367.463	770.16
ENSDARG00000058656	6.44554e-19	3.20444e-16	0.892384	9	7515864	7539326	-1	protein_coding	desma	desmin a [Source:ZFIN;Acc:ZDB-GENE-980526-221]	6620	5516	5644	6698	6247	3930	2622	3757	4692	3078	4309	3706	6887.14	6236.68	7657.87	5016.23	6192.84	5170.03	3280.57	3845.93	3332.07	3429.92	3147.91	2982.46
ENSDARG00000091860	6.7779e-19	3.30488e-16	2.54459	8	42712747	42724810	1	protein_coding	zgc:194007	zgc:194007 [Source:ZFIN;Acc:ZDB-GENE-081022-49]	80	99	57	87	62	38	22	11	15	11	16	8	83.2283	111.935	77.3385	65.1555	61.4624	49.9901	27.5258	11.2604	10.6524	12.2577	11.6887	6.43812
ENSDARG00000070041	7.96771e-19	3.81172e-16	3.6547	12	30528623	30540755	-1	protein_coding	zgc:153920	zgc:153920 [Source:ZFIN;Acc:ZDB-GENE-061013-702]	39	92	29	88	44	36	7	2	1	8	5	6	40.5738	104.02	39.3476	65.9045	43.6185	47.359	8.75821	2.04734	0.71016	8.91467	3.65272	4.82859
ENSDARG00000035178	8.69829e-19	4.08417e-16	1.45919	5	55543580	55560937	-1	protein_coding	gna14	guanine nucleotide binding protein (G protein), alpha 14 [Source:ZFIN;Acc:ZDB-GENE-040808-7]	382	459	233	396	274	269	92	115	177	164	148	168	397.415	518.97	316.138	296.57	271.624	353.877	115.108	117.722	125.698	182.751	108.12	135.2
ENSDARG00000036767	1.14907e-18	5.29721e-16	3.39419	19	7682109	7690975	-1	protein_coding	urgcp	upregulator of cell proliferation [Source:ZFIN;Acc:ZDB-GENE-120215-160]	541	634	341	737	382	387	76	25	42	71	24	72	562.831	716.834	462.674	551.95	378.688	509.109	95.0891	25.5917	29.8267	79.1177	17.533	57.943
ENSDARG00000043243	1.03268e-17	4.67564e-15	1.37418	20	20360337	20410127	-1	protein_coding	prkchb	protein kinase C, eta, b [Source:ZFIN;Acc:ZDB-GENE-041001-104]	116	140	91	180	114	73	46	43	64	58	58	48	120.681	158.291	123.47	134.805	113.012	96.0335	57.5539	44.0178	45.4502	64.6314	42.3715	38.6287
ENSDARG00000058365	3.40742e-17	1.51571e-14	1.45656	5	15819651	15840485	1	protein_coding	hspb8	heat shock protein b8 [Source:ZFIN;Acc:ZDB-GENE-030131-2480]	723	1236	679	2426	952	1101	357	392	625	448	588	539	752.176	1397.49	921.278	1816.87	943.746	1448.4	446.669	401.278	443.85	499.222	429.56	433.768
ENSDARG00000041947	9.61286e-17	4.20231e-14	0.805304	16	31965340	31976269	-1	protein_coding	styk1b	serine/threonine/tyrosine kinase 1b [Source:ZFIN;Acc:ZDB-GENE-030131-3435]	290	288	208	356	245	201	120	160	236	165	194	195	301.703	325.628	282.218	266.613	242.876	264.421	150.141	163.787	167.598	183.865	141.725	156.929
ENSDARG00000079227	7.88252e-16	3.38748e-13	4.39605	12	30517386	30523229	-1	protein_coding	plekhs1	pleckstrin homology domain containing, family S member 1 [Source:ZFIN;Acc:ZDB-GENE-080204-50]	408	878	405	943	638	383	44	12	8	61	14	39	424.464	992.713	549.51	706.226	632.468	503.847	55.0516	12.284	5.68128	67.9744	10.2276	31.3858
ENSDARG00000039255	8.28146e-16	3.49961e-13	0.575962	23	24926407	24939148	1	protein_coding	klhl21	kelch-like family member 21 [Source:NCBI gene;Acc:404613]	990	1064	664	1457	1020	887	551	700	1061	650	1012	834	1029.95	1203.01	900.925	1091.17	1011.16	1166.87	689.396	716.568	753.479	724.317	739.31	671.174
ENSDARG00000094678	1.85508e-15	7.71073e-13	1.65621	1	44784793	44796531	-1	protein_coding	si:dkey-9i23.6	si:dkey-9i23.6 [Source:ZFIN;Acc:ZDB-GENE-090313-365]	65	81	41	107	62	57	12	17	30	18	44	35	67.623	91.5829	55.6294	80.1338	61.4624	74.9851	15.0141	17.4024	21.3048	20.058	32.1439	28.1668
ENSDARG00000053761	2.79375e-15	1.14251e-12	1.75466	7	2228276	2234151	1	protein_coding	si:dkey-187j14.4	si:dkey-187j14.4 [Source:ZFIN;Acc:ZDB-GENE-131119-26]	226	208	145	211	124	118	62	30	54	69	77	62	235.12	235.176	196.738	158.021	122.925	155.232	77.5727	30.7101	38.3486	76.8891	56.2519	49.8954
ENSDARG00000060498	3.23963e-15	1.30382e-12	1.46142	23	30006206	30010042	1	protein_coding	tnfrsf9a	tumor necrosis factor receptor superfamily, member 9a [Source:ZFIN;Acc:ZDB-GENE-060421-8213]	66	87	72	137	74	96	25	44	48	26	50	36	68.6633	98.3668	97.6907	102.601	73.3584	126.291	31.2793	45.0414	34.0877	28.9727	36.5272	28.9715
ENSDARG00000093316	3.8471e-15	1.52411e-12	1.4659	20	35719375	35750810	-1	protein_coding	adgrf8	adhesion G protein-coupled receptor F8 [Source:ZFIN;Acc:ZDB-GENE-130531-41]	130	181	88	199	135	144	45	42	51	65	91	79	135.246	204.648	119.4	149.034	133.83	189.436	56.3028	42.9941	36.2181	72.4317	66.4795	63.5764
ENSDARG00000062350	1.54468e-14	6.02545e-12	0.606582	18	20859661	20869175	-1	protein_coding	synm	synemin, intermediate filament protein [Source:ZFIN;Acc:ZDB-GENE-050419-81]	646	646	473	978	747	500	350	376	707	425	704	530	672.068	730.402	641.774	732.438	740.523	657.764	437.91	384.9	502.083	473.592	514.303	426.525
ENSDARG00000007769	1.84257e-14	7.07856e-12	3.63369	7	56602521	56606752	-1	protein_coding	sult5a1	sulfotransferase family 5A, member 1 [Source:ZFIN;Acc:ZDB-GENE-060929-978]	364	246	82	611	154	304	40	12	13	13	41	35	378.689	278.141	111.259	457.587	152.665	399.921	50.0469	12.284	9.23208	14.4863	29.9523	28.1668
ENSDARG00000035890	2.03633e-14	7.70615e-12	0.681365	19	32495419	32500373	-1	protein_coding	fuca1.1	alpha-L-fucosidase 1, tandem duplicate 1 [Source:ZFIN;Acc:ZDB-GENE-030131-7434]	1110	905	758	1341	990	717	562	639	690	631	822	851	1154.79	1023.24	1028.47	1004.29	981.416	943.234	703.159	654.125	490.01	703.145	600.507	684.855
ENSDARG00000069566	2.71131e-14	1.01096e-11	2.55852	1	45149844	45157243	-1	protein_coding	mucms1	mucin, multiple PTS and SEA group, member 1 [Source:ZFIN;Acc:ZDB-GENE-061009-17]	45	42	25	92	90	79	5	12	8	11	14	24	46.8159	47.4874	33.9204	68.9001	89.2197	103.927	6.25586	12.284	5.68128	12.2577	10.2276	19.3143
ENSDARG00000101205	4.86116e-14	1.7863e-11	-0.67482	8	7875110	7912936	1	protein_coding	mbd1a	methyl-CpG binding domain protein 1a [Source:ZFIN;Acc:ZDB-GENE-030131-4214]	141	146	129	241	187	161	219	287	388	233	403	367	146.69	165.075	175.029	180.488	185.379	211.8	274.007	293.793	275.542	259.64	294.409	295.349
ENSDARG00000100106	7.15977e-14	2.57327e-11	3.01629	12	43852970	43982343	-1	protein_coding	CR385054.1	NA	423	408	315	475	344	248	47	58	14	76	30	72	440.07	461.306	427.397	355.734	341.017	326.251	58.8051	59.3728	9.94224	84.6894	21.9163	57.943
ENSDARG00000008772	7.20578e-14	2.57327e-11	0.684624	6	21470261	21492752	-1	protein_coding	cacng1a	calcium channel, voltage-dependent, gamma subunit 1a [Source:ZFIN;Acc:ZDB-GENE-030131-732]	688	824	547	1029	870	474	425	457	664	406	633	633	715.763	931.658	742.178	770.633	862.457	623.56	531.748	467.817	471.546	452.42	462.434	509.416
ENSDARG00000090526	7.56839e-14	2.66523e-11	1.63166	12	30540911	30549022	-1	protein_coding	zgc:158404	zgc:158404 [Source:ZFIN;Acc:ZDB-GENE-070112-592]	266	246	171	481	231	180	107	65	98	118	107	58	276.734	278.141	232.015	360.228	228.997	236.795	133.875	66.5385	69.5957	131.491	78.1682	46.6763
ENSDARG00000052779	8.44497e-14	2.93318e-11	3.67257	12	46120836	46145909	-1	protein_coding	zgc:153932	zgc:153932 [Source:ZFIN;Acc:ZDB-GENE-070209-223]	1772	1395	959	2443	1459	1093	98	152	39	214	35	213	1843.51	1577.26	1301.19	1829.6	1446.35	1437.87	122.615	155.598	27.6962	238.468	25.569	171.415
ENSDARG00000091131	9.03437e-14	3.09549e-11	-0.529605	22	786556	809282	1	protein_coding	cry3b	cryptochrome circadian regulator 3b [Source:ZFIN;Acc:ZDB-GENE-010426-5]	304	275	253	432	393	255	365	498	688	408	678	626	316.268	310.93	343.274	323.531	389.593	335.46	456.678	509.787	488.59	454.648	495.309	503.783
ENSDARG00000043128	1.27661e-13	4.31579e-11	0.399923	15	2638884	2640966	-1	protein_coding	cldne	claudin e [Source:ZFIN;Acc:ZDB-GENE-010328-5]	1529	1506	1054	2219	1546	1298	935	1218	1753	1062	1610	1582	1590.7	1702.76	1430.08	1661.84	1532.6	1707.56	1169.85	1246.83	1244.91	1183.42	1176.18	1273.14
ENSDARG00000099002	1.87361e-13	6.2507e-11	1.94453	19	19496479	19505167	-1	protein_coding	creb5a	cAMP responsive element binding protein 5a [Source:ZFIN;Acc:ZDB-GENE-120827-2]	58	104	29	101	62	56	11	11	26	20	29	29	60.3405	117.588	39.3476	75.6403	61.4624	73.6696	13.7629	11.2604	18.4642	22.2867	21.1858	23.3382
ENSDARG00000030722	2.71915e-13	8.87642e-11	2.46161	2	23749614	23768832	-1	protein_coding	xirp1	xin actin binding repeat containing 1 [Source:NCBI gene;Acc:497637]	613	1971	587	3523	858	1273	226	238	380	255	367	316	637.737	2228.52	796.451	2638.42	850.561	1674.67	282.765	243.633	269.861	284.155	268.11	254.306
ENSDARG00000091757	2.73067e-13	8.87642e-11	0.929163	20	35568552	35578435	-1	protein_coding	adgrf6	adhesion G protein-coupled receptor F6 [Source:ZFIN;Acc:ZDB-GENE-041001-212]	674	630	596	672	576	533	270	439	450	316	380	450	701.198	712.311	808.662	503.27	571.006	701.176	337.817	449.391	319.572	352.13	277.607	362.144
ENSDARG00000078552	4.04026e-13	1.29672e-10	0.869142	17	26965351	26977183	1	protein_coding	grhl3	grainyhead-like transcription factor 3 [Source:ZFIN;Acc:ZDB-GENE-030131-9854]	199	193	159	222	214	185	82	113	137	95	188	157	207.03	218.216	215.734	166.259	212.145	243.373	102.596	115.675	97.2919	105.862	137.342	126.348
ENSDARG00000098256	4.80084e-13	1.52157e-10	1.7249	12	43730276	43819253	-1	protein_coding	si:ch73-329n5.6	si:ch73-329n5.6 [Source:ZFIN;Acc:ZDB-GENE-131121-171]	1077	489	632	1387	975	389	238	328	278	156	336	346	1120.46	552.889	857.507	1038.74	966.547	511.74	297.779	335.763	197.424	173.836	245.463	278.449
ENSDARG00000014975	8.95587e-13	2.77197e-10	2.31905	16	25975426	25978063	-1	protein_coding	irge1	immunity-related GTPase family, e1 [Source:ZFIN;Acc:ZDB-GENE-051209-1]	64	80	50	66	67	40	18	17	4	19	14	10	66.5826	90.4522	67.8408	49.4283	66.4191	52.6211	22.5211	17.4024	2.84064	21.1723	10.2276	8.04764
ENSDARG00000052626	8.96475e-13	2.77197e-10	3.86795	12	46188692	46204837	-1	unprocessed_pseudogene	AL954655.1	NA	21	30	17	25	21	11	1	2	1	3	0	3	21.8474	33.9196	23.0659	18.7229	20.8179	14.4708	1.25117	2.04734	0.71016	3.343	0	2.41429
ENSDARG00000079111	1.10295e-12	3.36932e-10	-0.658256	25	14087045	14125498	1	protein_coding	actc1c	actin alpha cardiac muscle 1c [Source:ZFIN;Acc:ZDB-GENE-040625-46]	1091	812	790	1098	946	697	1314	1429	2030	1479	1729	2106	1135.03	918.09	1071.88	822.308	937.798	916.923	1644.04	1462.82	1441.62	1648.1	1263.11	1694.83
ENSDARG00000069559	2.53181e-12	7.64216e-10	0.797999	1	45121393	45135878	1	protein_coding	muc13a	mucin 13a, cell surface associated [Source:ZFIN;Acc:ZDB-GENE-061207-26]	347	434	271	485	391	295	156	205	363	181	385	252	361.003	490.703	367.697	363.223	387.61	388.081	195.183	209.852	257.788	201.694	281.259	202.801
ENSDARG00000007823	2.74686e-12	8.19372e-10	1.12052	20	37794633	37800737	1	protein_coding	atf3	activating transcription factor 3 [Source:ZFIN;Acc:ZDB-GENE-040426-728]	356	450	192	536	319	287	155	178	182	117	287	228	370.366	508.794	260.509	401.418	316.234	377.557	193.932	182.213	129.249	130.377	209.666	183.486
ENSDARG00000060238	4.61166e-12	1.34432e-09	0.669711	7	33798131	33869011	-1	protein_coding	uacab	uveal autoantigen with coiled-coil domains and ankyrin repeats b [Source:ZFIN;Acc:ZDB-GENE-030521-32]	2015	2315	1610	2370	1966	1935	1061	1185	1942	1191	2033	1908	2096.31	2617.46	2184.47	1774.93	1948.95	2545.55	1327.49	1213.05	1379.13	1327.17	1485.2	1535.49
ENSDARG00000117266	4.61274e-12	1.34432e-09	3.88414	12	46071521	46083500	-1	lincRNA	FO904966.1	NA	71	223	56	113	74	117	4	3	4	10	6	27	73.8651	252.136	75.9817	84.6273	73.3584	153.917	5.00469	3.07101	2.84064	11.1433	4.38326	21.7286
ENSDARG00000032801	6.34273e-12	1.8275e-09	1.30899	10	2715548	2755378	1	protein_coding	grk5	G protein-coupled receptor kinase 5 [Source:ZFIN;Acc:ZDB-GENE-091204-274]	112	71	61	79	78	73	28	34	43	40	48	34	116.52	80.2764	82.7657	59.1642	77.3237	96.0335	35.0328	34.8048	30.5369	44.5734	35.0661	27.362
ENSDARG00000039486	6.62096e-12	1.88623e-09	1.04684	13	25486608	25498661	1	protein_coding	bag3	BCL2 associated athanogene 3 [Source:ZFIN;Acc:ZDB-GENE-040801-40]	321	449	294	835	450	350	139	285	296	184	272	327	333.954	507.663	398.904	625.343	446.098	460.435	173.913	291.746	210.207	205.037	198.708	263.158
ENSDARG00000055365	8.69364e-12	2.44919e-09	1.35638	20	26543683	26551233	-1	protein_coding	si:dkey-25e12.3	si:dkey-25e12.3 [Source:NCBI gene;Acc:678527]	75	59	36	89	58	42	21	27	28	13	38	37	78.0265	66.7085	48.8454	66.6534	57.4971	55.2522	26.2746	27.6391	19.8845	14.4863	27.7607	29.7763
ENSDARG00000078093	9.52341e-12	2.65347e-09	2.8045	7	2236317	2242989	1	protein_coding	zgc:172065	zgc:172065 [Source:ZFIN;Acc:ZDB-GENE-080214-2]	32	62	13	27	36	44	4	3	7	4	11	9	33.2913	70.1005	17.6386	20.2207	35.6879	57.8832	5.00469	3.07101	4.97112	4.45734	8.03598	7.24288
ENSDARG00000095434	1.05447e-11	2.9061e-09	1.33202	1	52392511	52396264	1	protein_coding	si:ch211-217k17.8	si:ch211-217k17.8 [Source:ZFIN;Acc:ZDB-GENE-031010-46]	83	125	79	205	174	86	31	34	86	54	84	62	86.3494	141.332	107.188	153.527	172.491	113.135	38.7863	34.8048	61.0737	60.174	61.3657	49.8954
ENSDARG00000011770	1.19178e-11	3.24921e-09	-0.550449	9	23808546	23812636	1	protein_coding	dhrs12	dehydrogenase/reductase (SDR family) member 12 [Source:ZFIN;Acc:ZDB-GENE-060929-1134]	264	294	230	451	330	263	348	416	653	492	639	605	274.653	332.412	312.068	337.76	327.139	345.984	435.408	425.846	463.734	548.252	466.817	486.883
ENSDARG00000087574	1.22079e-11	3.2929e-09	1.22571	14	41345175	41361847	1	protein_coding	nox1	NADPH oxidase 1 [Source:ZFIN;Acc:ZDB-GENE-070404-1]	120	94	87	121	95	77	43	43	36	44	56	75	124.842	106.281	118.043	90.6186	94.1763	101.296	53.8004	44.0178	25.5657	49.0307	40.9104	60.3573
ENSDARG00000068947	1.5214e-11	4.06053e-09	-3.49388	18	15706160	15718931	1	protein_coding	si:ch211-264e16.1	si:ch211-264e16.1 [Source:ZFIN;Acc:ZDB-GENE-060503-226]	3	2	5	11	2	1	17	45	136	13	75	49	3.12106	2.26131	6.78408	8.23806	1.98266	1.31553	21.2699	46.0651	96.5817	14.4863	54.7908	39.4335
ENSDARG00000092719	1.60994e-11	4.25208e-09	1.9026	12	46264190	46282243	-1	unprocessed_pseudogene	AL954655.2	NA	199	172	136	182	196	89	53	68	18	41	44	66	207.03	194.472	184.527	136.302	194.301	117.082	66.3121	69.6095	12.7829	45.6877	32.1439	53.1145
ENSDARG00000099129	2.00246e-11	5.23428e-09	1.00066	4	2349335	2350371	-1	protein_coding	phlda1	pleckstrin homology-like domain, family A, member 1 [Source:ZFIN;Acc:ZDB-GENE-041010-103]	93	136	77	174	105	95	47	73	71	52	81	72	96.7529	153.769	104.475	130.311	104.09	124.975	58.8051	74.7279	50.4213	57.9454	59.174	57.943
ENSDARG00000104642	2.77243e-11	7.17296e-09	1.42534	12	44162747	44171241	-1	protein_coding	si:dkey-31i7.2	si:dkey-31i7.2 [Source:ZFIN;Acc:ZDB-GENE-131121-104]	263	156	206	451	299	119	56	100	168	59	181	92	273.613	176.382	279.504	337.76	296.408	156.548	70.0657	102.367	119.307	65.7457	132.228	74.0383
ENSDARG00000043571	3.94924e-11	1.01145e-08	0.427643	8	12925385	12948930	1	protein_coding	KIF2A	zgc:103670 [Source:ZFIN;Acc:ZDB-GENE-040912-111]	604	513	460	746	609	511	335	436	628	394	667	589	628.374	580.025	624.135	558.69	603.72	672.235	419.143	446.32	445.98	439.048	487.273	474.006
ENSDARG00000117300	4.21048e-11	1.06757e-08	2.48492	18	38859119	38865170	-1	lincRNA	BX936456.1	NA	58	133	39	90	28	43	9	17	9	8	14	25	60.3405	150.377	52.9158	67.4023	27.7572	56.5677	11.2606	17.4024	6.39144	8.91467	10.2276	20.1191
ENSDARG00000093936	4.25664e-11	1.06858e-08	2.29164	18	7591381	7593581	1	protein_coding	si:dkeyp-1h4.6	si:dkeyp-1h4.6 [Source:ZFIN;Acc:ZDB-GENE-060503-841]	1172	839	488	629	597	868	249	200	220	108	210	104	1219.29	948.618	662.126	471.067	591.824	1141.88	311.542	204.734	156.235	120.348	153.414	83.6955
ENSDARG00000013771	7.65693e-11	1.90335e-08	1.06032	16	29514473	29519977	1	protein_coding	ctss2.2	cathepsin S, ortholog 2, tandem duplicate 2 [Source:ZFIN;Acc:ZDB-GENE-050626-55]	616	486	337	597	349	377	180	232	235	301	270	310	640.858	549.497	457.247	447.102	345.974	495.954	225.211	237.491	166.888	335.415	197.247	249.477
ENSDARG00000042829	8.83213e-11	2.17416e-08	0.915239	20	35576739	35706379	-1	protein_coding	si:dkey-30j22.1	si:dkey-30j22.1 [Source:ZFIN;Acc:ZDB-GENE-041001-184]	260	336	196	347	275	239	143	150	235	149	235	123	270.492	379.899	265.936	259.873	272.616	314.411	178.918	153.55	166.888	166.036	171.678	98.986
ENSDARG00000074150	1.17325e-10	2.86035e-08	3.79	12	46231498	46252062	-1	protein_coding	si:ch211-226h7.5	si:ch211-226h7.5 [Source:ZFIN;Acc:ZDB-GENE-130531-3]	30	13	17	24	16	9	4	1	0	1	1	2	31.2106	14.6985	23.0659	17.9739	15.8613	11.8398	5.00469	1.02367	0	1.11433	0.730544	1.60953
ENSDARG00000070651	1.27247e-10	3.07272e-08	0.512532	11	18343890	18384534	-1	protein_coding	prkcdb	protein kinase C, delta b [Source:ZFIN;Acc:ZDB-GENE-111129-1]	1393	1301	997	2128	1175	1013	823	925	1356	872	1187	1356	1449.21	1470.98	1352.74	1593.69	1164.81	1332.63	1029.71	946.894	962.977	971.699	867.155	1091.26
ENSDARG00000032049	1.40311e-10	3.35622e-08	0.360614	20	36419947	36617313	-1	protein_coding	enah	ENAH actin regulator [Source:ZFIN;Acc:ZDB-GENE-010323-11]	1306	1151	1038	1617	1513	1023	861	1011	1501	914	1408	1362	1358.7	1301.38	1408.37	1210.99	1499.88	1345.79	1077.26	1034.93	1065.95	1018.5	1028.61	1096.09
ENSDARG00000003632	1.8382e-10	4.35584e-08	1.00961	11	36243774	36249902	1	protein_coding	zgc:172270	zgc:172270 [Source:ZFIN;Acc:ZDB-GENE-080204-67]	79	86	74	131	71	86	44	46	62	50	58	46	82.1879	97.2362	100.404	98.1078	70.3844	113.135	55.0516	47.0888	44.0299	55.7167	42.3715	37.0192
ENSDARG00000056874	2.50446e-10	5.87969e-08	1.04911	14	20893065	20898499	1	protein_coding	lygl1	lysozyme g-like 1 [Source:ZFIN;Acc:ZDB-GENE-040718-461]	163	216	88	261	169	136	68	85	101	104	128	87	169.578	244.221	119.4	195.467	167.535	178.912	85.0797	87.0119	71.7261	115.891	93.5096	70.0145
ENSDARG00000019339	3.16089e-10	7.35269e-08	-0.705349	8	8699085	8704430	1	protein_coding	uxt	ubiquitously-expressed, prefoldin-like chaperone [Source:ZFIN;Acc:ZDB-GENE-040912-118]	95	95	74	128	100	79	106	174	214	177	221	204	98.8336	107.412	100.404	95.861	99.133	103.927	132.624	178.118	151.974	197.237	161.45	164.172
ENSDARG00000105630	3.2879e-10	7.5786e-08	1.20769	7	30109990	30127082	-1	protein_coding	alpk3b	alpha-kinase 3b [Source:ZFIN;Acc:ZDB-GENE-121101-3]	67	120	63	183	102	89	44	50	65	27	70	58	69.7037	135.678	85.4794	137.051	101.116	117.082	55.0516	51.1835	46.1604	30.087	51.1381	46.6763
ENSDARG00000034503	4.39147e-10	1.00312e-07	-0.536301	2	48309600	48375342	-1	protein_coding	per2	period circadian clock 2 [Source:ZFIN;Acc:ZDB-GENE-011220-2]	2718	2890	2211	4495	3352	2459	3646	4842	5005	3917	7118	6151	2827.68	3267.59	2999.92	3366.37	3322.94	3234.88	4561.77	4956.61	3554.35	4364.85	5200.01	4950.11
ENSDARG00000013685	5.00017e-10	1.13196e-07	0.709607	8	6576940	6609288	1	protein_coding	vsig8b	V-set and immunoglobulin domain containing 8b [Source:ZFIN;Acc:ZDB-GENE-081104-51]	199	166	208	268	212	148	111	119	165	133	168	169	207.03	187.688	282.218	200.709	210.162	194.698	138.88	121.817	117.176	148.206	122.731	136.005
ENSDARG00000033140	8.14381e-10	1.82731e-07	0.410112	3	24973025	24980067	-1	protein_coding	desi1a	desumoylating isopeptidase 1a [Source:ZFIN;Acc:ZDB-GENE-040426-1657]	906	794	561	1255	861	633	507	653	881	569	996	806	942.56	897.739	761.173	939.887	853.535	832.729	634.344	668.456	625.651	634.056	727.622	648.64
ENSDARG00000012311	8.39023e-10	1.86609e-07	0.895546	7	69829442	69857692	-1	protein_coding	myoz2a	myozenin 2a [Source:ZFIN;Acc:ZDB-GENE-040426-1880]	582	575	429	702	485	392	305	252	282	257	386	498	605.486	650.125	582.074	525.738	480.795	515.687	381.608	257.965	200.265	286.384	281.99	400.773
ENSDARG00000036820	9.1483e-10	2.017e-07	0.432398	8	26292560	26326501	1	protein_coding	mgll	monoglyceride lipase [Source:ZFIN;Acc:ZDB-GENE-031006-9]	1535	1415	995	1744	1319	1201	912	1009	1562	995	1384	1333	1596.94	1599.87	1350.03	1306.11	1307.56	1579.95	1141.07	1032.88	1109.27	1108.76	1011.07	1072.75
ENSDARG00000091085	9.61403e-10	2.10141e-07	3.80913	18	10689772	10690365	1	protein_coding	lepa	leptin a [Source:ZFIN;Acc:ZDB-GENE-081001-1]	32	46	9	16	16	11	1	3	1	2	4	0	33.2913	52.01	12.2113	11.9826	15.8613	14.4708	1.25117	3.07101	0.71016	2.22867	2.92217	0
ENSDARG00000062374	1.24409e-09	2.69607e-07	0.903697	16	13810018	13818071	-1	protein_coding	leng9	leukocyte receptor cluster (LRC) member 9 [Source:ZFIN;Acc:ZDB-GENE-061013-607]	121	138	92	274	124	128	62	73	129	71	117	93	125.883	156.03	124.827	205.202	122.925	168.388	77.5727	74.7279	91.6106	79.1177	85.4736	74.8431
ENSDARG00000078696	1.49454e-09	3.21135e-07	0.532295	12	26408351	26430507	-1	protein_coding	synpo2lb	synaptopodin 2-like b [Source:ZFIN;Acc:ZDB-GENE-090828-5]	522	566	425	994	655	416	376	383	616	355	579	556	543.065	639.95	576.647	744.421	649.321	547.26	470.441	392.065	437.458	395.589	422.985	447.449
ENSDARG00000096933	1.81184e-09	3.86045e-07	2.08156	16	42772678	42781773	1	protein_coding	si:ch211-135n15.2	si:ch211-135n15.2 [Source:ZFIN;Acc:ZDB-GENE-131121-526]	31	48	29	61	26	13	7	14	7	5	9	14	32.251	54.2713	39.3476	45.6838	25.7746	17.1019	8.75821	14.3314	4.97112	5.57167	6.57489	11.2667
ENSDARG00000012435	2.16113e-09	4.56628e-07	2.26901	4	17807837	17812131	-1	protein_coding	spic	Spi-C transcription factor (Spi-1/PU.1 related) [Source:ZFIN;Acc:ZDB-GENE-040912-47]	27	22	12	26	18	17	6	5	3	7	3	5	28.0895	24.8744	16.2818	19.4718	17.8439	22.364	7.50703	5.11835	2.13048	7.80034	2.19163	4.02382
ENSDARG00000076196	2.27709e-09	4.77155e-07	2.74198	12	46209859	46228023	-1	protein_coding	si:ch211-226h7.6	si:ch211-226h7.6 [Source:ZFIN;Acc:ZDB-GENE-130531-12]	22	25	17	22	24	8	5	5	0	4	3	3	22.8878	28.2663	23.0659	16.4761	23.7919	10.5242	6.25586	5.11835	0	4.45734	2.19163	2.41429
ENSDARG00000079456	2.55856e-09	5.31741e-07	0.868924	19	1879611	1929310	-1	protein_coding	si:ch211-149a19.3	si:ch211-149a19.3 [Source:ZFIN;Acc:ZDB-GENE-081104-128]	150	129	78	153	102	83	60	63	78	67	95	81	156.053	145.854	105.832	114.584	101.116	109.189	75.0703	64.4912	55.3925	74.6604	69.4017	65.1859
ENSDARG00000103485	2.6188e-09	5.39835e-07	0.854452	6	18298444	18350267	1	protein_coding	card14	caspase recruitment domain family, member 14 [Source:ZFIN;Acc:ZDB-GENE-090310-1]	142	165	98	179	157	106	70	71	104	104	91	104	147.73	186.558	132.968	134.056	155.639	139.446	87.5821	72.6805	73.8566	115.891	66.4795	83.6955
ENSDARG00000117735	2.84057e-09	5.80827e-07	1.24524	7	980292	989868	1	lincRNA	CR926130.1	NA	73	83	48	93	76	57	39	28	42	29	54	19	75.9458	93.8442	65.1271	69.649	75.3411	74.9851	48.7957	28.6627	29.8267	32.3157	39.4494	15.2905
ENSDARG00000062929	3.04568e-09	6.17786e-07	0.384525	1	8127675	8141135	-1	protein_coding	FAM83G	si:dkeyp-9d4.4 [Source:ZFIN;Acc:ZDB-GENE-121214-254]	469	453	385	678	516	373	270	375	580	347	509	524	487.926	512.186	522.374	507.764	511.526	490.692	337.817	383.876	411.893	386.674	371.847	421.697
ENSDARG00000099974	3.38633e-09	6.81431e-07	0.453166	12	26023948	26064562	-1	protein_coding	ldb3b	LIM domain binding 3b [Source:ZFIN;Acc:ZDB-GENE-030131-6032]	5582	5289	4448	6283	5197	4117	3549	3755	5030	3472	5427	5569	5807.25	5980.02	6035.11	4705.43	5151.94	5416.03	4440.41	3843.88	3572.1	3868.97	3964.66	4481.73
ENSDARG00000018566	4.72879e-09	9.44082e-07	1.88877	25	35019693	35041057	1	protein_coding	flnca	filamin C, gamma a (actin binding protein 280) [Source:ZFIN;Acc:ZDB-GENE-070503-1]	1033	3198	1149	4915	1949	2990	458	650	1408	613	921	833	1074.69	3615.83	1558.98	3680.91	1932.1	3933.43	573.037	665.385	999.905	683.087	672.831	670.369
ENSDARG00000014386	4.92588e-09	9.75747e-07	0.528098	23	26763338	26784771	-1	protein_coding	galnt6	UDP-N-acetyl-alpha-D-galactosamine:polypeptide N-acetylgalactosaminyltransferase 6 (GalNAc-T6) [Source:ZFIN;Acc:ZDB-GENE-040426-2272]	521	404	384	596	418	323	226	336	472	263	437	452	542.024	456.784	521.017	446.353	414.376	424.916	282.765	343.953	335.195	293.07	319.248	363.754
ENSDARG00000069627	5.31905e-09	1.04546e-06	2.44337	8	6880262	6897619	-1	protein_coding	si:ch211-255g12.8	si:ch211-255g12.8 [Source:ZFIN;Acc:ZDB-GENE-081104-39]	14	18	14	35	18	9	2	3	3	2	7	6	14.565	20.3518	18.9954	26.212	17.8439	11.8398	2.50234	3.07101	2.13048	2.22867	5.11381	4.82859
ENSDARG00000058158	6.28511e-09	1.22584e-06	0.963912	24	24831727	24846603	1	protein_coding	trim55b	tripartite motif containing 55b [Source:ZFIN;Acc:ZDB-GENE-060312-37]	153	190	112	312	172	156	64	72	193	72	153	118	159.174	214.824	151.963	233.661	170.509	205.222	80.075	73.7042	137.061	80.2321	111.773	94.9622
ENSDARG00000055504	6.37943e-09	1.23474e-06	0.541986	7	19482084	19491627	1	protein_coding	si:ch211-212k18.7	si:ch211-212k18.7 [Source:ZFIN;Acc:ZDB-GENE-030131-1312]	1622	1604	1035	1936	1451	1090	753	948	1824	1008	1426	1193	1687.45	1813.57	1404.3	1449.9	1438.42	1433.93	942.133	970.438	1295.33	1123.25	1041.76	960.084
ENSDARG00000092778	1.02406e-08	1.96704e-06	3.46371	3	5083407	5113772	1	protein_coding	si:ch73-338o16.4	si:ch73-338o16.4 [Source:ZFIN;Acc:ZDB-GENE-131119-14]	16	18	8	23	12	29	5	3	1	0	0	2	16.6457	20.3518	10.8545	17.225	11.896	38.1503	6.25586	3.07101	0.71016	0	0	1.60953
ENSDARG00000079198	1.22759e-08	2.34027e-06	0.44645	6	29410986	29469208	1	protein_coding	usp13	ubiquitin specific peptidase 13 [Source:NCBI gene;Acc:558011]	619	641	507	724	621	504	363	469	685	375	669	627	643.979	724.749	687.905	542.214	615.616	663.026	454.176	480.101	486.459	417.875	488.734	504.587
ENSDARG00000102474	1.31563e-08	2.4894e-06	0.348124	4	107287	119689	-1	protein_coding	dusp16	dual specificity phosphatase 16 [Source:ZFIN;Acc:ZDB-GENE-040426-2360]	533	491	393	728	547	417	335	395	556	412	640	536	554.509	555.151	533.228	545.21	542.257	548.575	419.143	404.349	394.849	459.106	467.548	431.354
ENSDARG00000055252	1.39478e-08	2.61959e-06	1.17936	17	33433566	33441020	1	protein_coding	snap23.2	synaptosome associated protein 23.2 [Source:ZFIN;Acc:ZDB-GENE-051030-75]	106	114	51	94	65	81	32	53	46	31	55	51	110.277	128.894	69.1976	70.3979	64.4364	106.558	40.0375	54.2545	32.6673	34.5444	40.1799	41.043
ENSDARG00000038321	1.45253e-08	2.708e-06	3.40701	9	33080438	33081978	-1	protein_coding	zgc:172053	zgc:172053 [Source:ZFIN;Acc:ZDB-GENE-080219-25]	95	84	56	93	45	60	4	1	3	22	3	12	98.8336	94.9749	75.9817	69.649	44.6098	78.9317	5.00469	1.02367	2.13048	24.5154	2.19163	9.65717
ENSDARG00000053554	1.52378e-08	2.82011e-06	-0.755649	7	30201611	30209790	1	protein_coding	wdr76	WD repeat domain 76 [Source:ZFIN;Acc:ZDB-GENE-030131-4513]	98	106	63	169	104	77	147	186	227	164	195	281	101.955	119.849	85.4794	126.567	103.098	101.296	183.922	190.402	161.206	182.751	142.456	226.139
ENSDARG00000055642	1.84964e-08	3.39837e-06	0.881843	12	14079097	14130716	1	protein_coding	GPT	si:ch211-217a12.1 [Source:ZFIN;Acc:ZDB-GENE-121214-95]	330	260	206	482	430	171	101	151	282	165	299	201	343.317	293.97	279.504	360.977	426.272	224.955	126.368	154.574	200.265	183.865	218.433	161.758
ENSDARG00000103956	1.94576e-08	3.54927e-06	0.536514	5	37277242	37287074	1	protein_coding	si:dkey-17o15.2	si:dkey-17o15.2 [Source:ZFIN;Acc:ZDB-GENE-030131-4187]	365	392	299	577	376	279	198	229	418	307	375	324	379.729	443.216	405.688	432.123	372.74	367.032	247.732	234.42	296.847	342.101	273.954	260.744
ENSDARG00000063223	1.96509e-08	3.55891e-06	0.980891	2	6261413	6262441	-1	protein_coding	arl14	ADP-ribosylation factor-like 14 [Source:ZFIN;Acc:ZDB-GENE-070705-288]	78	114	55	147	77	87	36	57	76	43	71	49	81.1476	128.894	74.6248	110.09	76.3324	114.451	45.0422	58.3491	53.9721	47.9164	51.8686	39.4335
ENSDARG00000090185	2.15534e-08	3.87579e-06	-0.317375	25	26754578	26758253	-1	protein_coding	si:dkeyp-73b11.8	si:dkeyp-73b11.8 [Source:ZFIN;Acc:ZDB-GENE-131120-176]	788	758	650	1152	916	721	874	965	1678	992	1491	1363	819.799	857.035	881.93	862.749	908.058	948.496	1093.52	987.841	1191.65	1105.42	1089.24	1096.89
ENSDARG00000087285	2.4731e-08	4.41588e-06	2.23872	6	14301214	14312611	1	protein_coding	tmem182b	transmembrane protein 182b [Source:ZFIN;Acc:ZDB-GENE-131121-565]	33	20	11	28	20	9	2	2	9	6	5	6	34.3317	22.6131	14.925	20.9696	19.8266	11.8398	2.50234	2.04734	6.39144	6.686	3.65272	4.82859
ENSDARG00000090344	2.64732e-08	4.69391e-06	4.88745	11	21096339	21099783	1	protein_coding	il19l	interleukin 19 like [Source:ZFIN;Acc:ZDB-GENE-071121-1]	6	13	11	41	7	23	0	0	0	0	2	2	6.24212	14.6985	14.925	30.7055	6.93931	30.2571	0	0	0	0	1.46109	1.60953
ENSDARG00000088641	2.85847e-08	5.0331e-06	2.59815	19	40196462	40199098	-1	protein_coding	grn2	granulin 2 [Source:ZFIN;Acc:ZDB-GENE-050522-264]	297	317	116	316	142	204	57	70	12	37	25	42	308.985	358.417	157.391	236.657	140.769	268.368	71.3168	71.6568	8.52192	41.2304	18.2636	33.8001
ENSDARG00000094511	3.11246e-08	5.44251e-06	1.8108	24	26006730	26009612	1	protein_coding	ccl20b	chemokine (C-C motif) ligand 20b [Source:ZFIN;Acc:ZDB-GENE-091204-95]	34	33	36	38	22	24	7	12	11	17	5	10	35.372	37.3116	48.8454	28.4587	21.8093	31.5727	8.75821	12.284	7.81176	18.9437	3.65272	8.04764
ENSDARG00000079634	3.36633e-08	5.84612e-06	0.649604	20	49719141	49729446	-1	protein_coding	filip1b	filamin A interacting protein 1b [Source:ZFIN;Acc:ZDB-GENE-030131-1935]	199	224	183	462	246	203	143	168	244	145	230	185	207.03	253.266	248.297	345.998	243.867	267.052	178.918	171.976	173.279	161.578	168.025	148.881
ENSDARG00000091253	3.57669e-08	6.16919e-06	0.658863	8	1015243	1051527	-1	protein_coding	smyd1b	SET and MYND domain containing 1b [Source:ZFIN;Acc:ZDB-GENE-060522-1]	606	666	592	796	612	410	346	419	484	475	487	500	630.454	753.015	803.235	596.136	606.694	539.366	432.906	428.917	343.717	529.309	355.775	402.382
ENSDARG00000044615	3.66165e-08	6.27305e-06	0.595249	6	6924637	6967588	1	protein_coding	zak	sterile alpha motif and leucine zipper containing kinase AZK [Source:ZFIN;Acc:ZDB-GENE-070912-386]	314	411	276	650	441	335	250	243	358	266	349	390	326.671	464.698	374.481	486.794	437.176	440.702	312.793	248.752	254.237	296.413	254.96	313.858
ENSDARG00000003684	3.92366e-08	6.6768e-06	0.718666	6	21157195	21189295	-1	protein_coding	obsl1a	obscurin like cytoskeletal adaptor 1a [Source:ZFIN;Acc:ZDB-GENE-060503-649]	263	319	232	594	316	229	182	180	282	220	221	260	273.613	360.678	314.781	444.855	313.26	301.256	227.713	184.26	200.265	245.154	161.45	209.239
ENSDARG00000093738	4.84356e-08	8.18723e-06	2.29658	25	17860798	17861696	1	protein_coding	pth1a	parathyroid hormone 1a [Source:ZFIN;Acc:ZDB-GENE-040623-1]	47	52	21	37	26	15	11	9	10	9	5	1	48.8966	58.794	28.4931	27.7098	25.7746	19.7329	13.7629	9.21302	7.1016	10.029	3.65272	0.804764
ENSDARG00000043085	4.95079e-08	8.31306e-06	3.80433	15	942531	952891	-1	protein_coding	alox5b.1	arachidonate 5-lipoxygenase b, tandem duplicate 1 [Source:ZFIN;Acc:ZDB-GENE-131219-3]	10	20	7	12	12	9	1	1	1	0	2	1	10.4035	22.6131	9.49771	8.98697	11.896	11.8398	1.25117	1.02367	0.71016	0	1.46109	0.804764
ENSDARG00000013926	5.58652e-08	9.31848e-06	0.874637	17	20653773	20666616	-1	protein_coding	slc16a9a	solute carrier family 16 member 9a [Source:ZFIN;Acc:ZDB-GENE-040426-1364]	349	415	202	327	253	231	163	160	240	122	278	200	363.083	469.221	274.077	244.895	250.806	303.887	203.941	163.787	170.438	135.949	203.091	160.953
ENSDARG00000095796	5.62306e-08	9.31848e-06	0.501749	16	17714664	17719792	1	protein_coding	si:dkey-87o1.2	si:dkey-87o1.2 [Source:ZFIN;Acc:ZDB-GENE-110411-217]	401	336	315	568	349	295	183	260	371	300	393	375	417.182	379.899	427.397	425.383	345.974	388.081	228.965	266.154	263.469	334.3	287.104	301.787
ENSDARG00000005749	6.41773e-08	1.05663e-05	0.512256	22	31045277	31060579	-1	protein_coding	cand2	cullin-associated and neddylation-dissociated 2 (putative) [Source:ZFIN;Acc:ZDB-GENE-060503-645]	624	646	487	806	655	413	358	495	518	354	669	602	649.181	730.402	660.769	603.625	649.321	543.313	447.92	506.716	367.863	394.474	488.734	484.468
ENSDARG00000103952	6.79785e-08	1.10806e-05	1.48244	4	72668095	72685014	1	protein_coding	CABZ01054391.1	NACHT, LRR and PYD domains-containing protein 12-like [Source:NCBI gene;Acc:100150280]	36	49	23	49	26	30	17	11	13	9	16	23	37.4527	55.402	31.2068	36.6968	25.7746	39.4658	21.2699	11.2604	9.23208	10.029	11.6887	18.5096
ENSDARG00000100003	6.81748e-08	1.10806e-05	0.291985	6	23809163	23813893	1	protein_coding	glulb	glutamate-ammonia ligase (glutamine synthase) b [Source:ZFIN;Acc:ZDB-GENE-030131-8417]	5142	4541	3741	7102	5205	3998	3261	4476	5977	3421	6486	5093	5349.5	5134.3	5075.85	5318.79	5159.87	5259.48	4080.07	4581.94	4244.62	3812.14	4738.31	4098.67
ENSDARG00000030494	6.88585e-08	1.11204e-05	0.723245	16	42883799	42894628	-1	protein_coding	hjv	hemojuvelin BMP co-receptor [Source:ZFIN;Acc:ZDB-GENE-030131-651]	259	216	162	266	258	148	137	171	159	129	167	149	269.452	244.221	219.804	199.211	255.763	194.698	171.411	175.047	112.915	143.749	122.001	119.91
ENSDARG00000076308	7.41835e-08	1.19046e-05	-0.491796	16	26816753	26820634	-1	protein_coding	pdp1	pyruvate dehyrogenase phosphatase catalytic subunit 1 [Source:ZFIN;Acc:ZDB-GENE-060810-70]	169	159	134	240	225	138	231	236	412	223	345	317	175.82	179.774	181.813	179.739	223.049	181.543	289.021	241.586	292.586	248.497	252.038	255.11
ENSDARG00000035835	7.78881e-08	1.24205e-05	0.347431	12	10381957	10409970	-1	protein_coding	eef2k	eukaryotic elongation factor 2 kinase [Source:ZFIN;Acc:ZDB-GENE-020916-2]	1601	1457	1312	2075	1676	1146	932	1278	1943	1081	1962	1502	1665.61	1647.36	1780.14	1554	1661.47	1507.6	1166.09	1308.25	1379.84	1204.6	1433.33	1208.76
ENSDARG00000017624	8.06794e-08	1.27852e-05	-0.408974	6	39308498	39313027	-1	protein_coding	krt4	keratin 4 [Source:ZFIN;Acc:ZDB-GENE-000607-83]	120893	92579	84184	161712	128581	90175	105663	143794	258706	139342	225416	201425	125771	104675	114222	121108	127466	118628	132203	147197	183723	155274	164676	162100
ENSDARG00000008433	8.93148e-08	1.40657e-05	0.714927	8	11204059	11229523	-1	protein_coding	unc45b	unc-45 myosin chaperone B [Source:NCBI gene;Acc:266640]	466	535	524	915	549	380	325	372	416	400	367	449	484.805	604.899	710.971	685.256	544.24	499.901	406.631	380.805	295.426	445.734	268.11	361.339
ENSDARG00000102599	9.56569e-08	1.49715e-05	0.293879	8	52515188	52529642	1	protein_coding	si:ch1073-392o20.2	si:ch1073-392o20.2 [Source:ZFIN;Acc:ZDB-GENE-091204-431]	1049	934	706	1375	1069	747	654	789	1123	802	1241	1020	1091.33	1056.03	957.912	1029.76	1059.73	982.699	818.267	807.675	797.509	893.696	906.605	820.86
ENSDARG00000101482	1.0337e-07	1.60794e-05	0.631913	5	13870340	14004206	1	protein_coding	hk2	hexokinase 2 [Source:ZFIN;Acc:ZDB-GENE-040426-2017]	333	295	259	539	289	261	131	252	284	236	275	306	346.438	333.543	351.415	403.665	286.494	343.353	163.904	257.965	201.685	262.983	200.9	246.258
ENSDARG00000098379	1.06115e-07	1.64058e-05	1.02441	7	18721547	18730474	-1	protein_coding	C7H4orf54	si:dkey-38l22.2 [Source:ZFIN;Acc:ZDB-GENE-141216-433]	88	131	70	157	90	89	63	42	97	36	71	52	91.5511	148.116	94.9771	117.58	89.2197	117.082	78.8239	42.9941	68.8855	40.116	51.8686	41.8478
ENSDARG00000054609	1.11543e-07	1.71404e-05	0.346366	21	40139036	40174677	-1	protein_coding	slco2b1	solute carrier organic anion transporter family, member 2B1 [Source:ZFIN;Acc:ZDB-GENE-051023-6]	625	578	432	917	604	442	382	479	663	421	730	642	650.221	653.517	586.144	686.754	598.763	581.463	477.948	490.338	470.836	469.135	533.297	516.659
ENSDARG00000090156	1.17287e-07	1.79146e-05	0.416516	6	11078693	11091449	-1	protein_coding	pttg1ipa	PTTG1 interacting protein a [Source:ZFIN;Acc:ZDB-GENE-030131-505]	337	269	245	454	307	239	193	268	318	205	318	322	350.599	304.146	332.42	340.007	304.338	314.411	241.476	274.343	225.831	228.438	232.313	259.134
ENSDARG00000061391	1.27835e-07	1.94087e-05	0.420288	17	32391056	32426413	-1	protein_coding	grhl1	grainyhead-like transcription factor 1 [Source:ZFIN;Acc:ZDB-GENE-030131-3665]	421	383	285	558	402	341	264	291	476	308	359	395	437.989	433.04	386.692	417.894	398.515	448.595	330.31	297.888	338.036	343.215	262.265	317.882
ENSDARG00000002663	1.4527e-07	2.18685e-05	0.416206	4	8016457	8027318	1	protein_coding	optn	optineurin [Source:NCBI gene;Acc:336159]	426	421	358	629	391	309	230	341	456	308	488	418	443.191	476.005	485.74	471.067	387.61	406.498	287.77	349.071	323.833	343.215	356.505	336.392
ENSDARG00000075229	1.45761e-07	2.18685e-05	1.70054	10	4924388	4934610	1	protein_coding	slc46a2	solute carrier family 46 member 2 [Source:ZFIN;Acc:ZDB-GENE-170126-3]	28	24	21	23	16	20	3	11	11	6	9	9	29.1299	27.1357	28.4931	17.225	15.8613	26.3106	3.75352	11.2604	7.81176	6.686	6.57489	7.24288
ENSDARG00000019342	1.5667e-07	2.33669e-05	0.441832	24	25683071	25691020	-1	protein_coding	chrnd	cholinergic receptor, nicotinic, delta (muscle) [Source:ZFIN;Acc:ZDB-GENE-030131-6665]	340	297	282	542	337	243	228	227	375	220	357	351	353.72	335.804	382.622	405.911	334.078	319.673	285.267	232.373	266.31	245.154	260.804	282.472
ENSDARG00000098162	1.58682e-07	2.35285e-05	-0.842146	3	13469704	13473197	1	protein_coding	zgc:77748	zgc:77748 [Source:ZFIN;Acc:ZDB-GENE-040426-1864]	324	227	343	414	371	243	559	619	1123	367	666	814	337.075	256.658	465.388	310.05	367.783	319.673	699.405	633.651	797.509	408.961	486.542	655.078
ENSDARG00000033320	1.69053e-07	2.49205e-05	0.364117	13	30144937	30150592	-1	protein_coding	sar1ab	secretion associated, Ras related GTPase 1Ab [Source:ZFIN;Acc:ZDB-GENE-050417-437]	486	451	321	676	459	326	318	335	513	327	510	465	505.612	509.925	435.538	506.266	455.02	428.862	397.873	342.929	364.312	364.387	372.577	374.215
ENSDARG00000058605	1.75622e-07	2.57392e-05	0.458433	5	12562188	12587053	-1	protein_coding	vsig10	V-set and immunoglobulin domain containing 10 [Source:NCBI gene;Acc:100005564]	195	215	182	313	203	168	123	154	227	151	232	209	202.869	243.09	246.94	234.41	201.24	221.009	153.894	157.645	161.206	168.264	169.486	168.196
ENSDARG00000088366	1.79335e-07	2.61324e-05	-0.388408	14	35901249	35911982	1	protein_coding	zgc:77938	zgc:77938 [Source:ZFIN;Acc:ZDB-GENE-040426-1910]	567	541	498	855	571	433	614	707	1196	831	1053	927	589.881	611.683	675.694	640.322	566.049	569.624	768.22	723.734	849.351	926.012	769.263	746.017
ENSDARG00000002405	1.85631e-07	2.68953e-05	-0.462366	5	20786772	20814588	-1	protein_coding	si:ch211-225b11.1	si:ch211-225b11.1 [Source:ZFIN;Acc:ZDB-GENE-060531-39]	221	230	179	347	238	189	267	265	538	303	495	427	229.918	260.05	242.87	259.873	235.936	248.635	334.063	271.272	382.066	337.643	361.619	343.634
ENSDARG00000036457	2.19096e-07	3.15635e-05	0.472613	19	9786722	9798248	1	protein_coding	cacng6a	calcium channel, voltage-dependent, gamma subunit 6a [Source:ZFIN;Acc:ZDB-GENE-060503-440]	304	246	233	348	305	218	170	209	343	177	296	223	316.268	278.141	316.138	260.622	302.356	286.785	212.699	213.947	243.585	197.237	216.241	179.462
ENSDARG00000093521	2.3322e-07	3.34084e-05	-1.63341	8	13597405	13600274	-1	protein_coding	b3gnt3.3	UDP-GlcNAc:betaGal beta-1,3-N-acetylglucosaminyltransferase 3, tandem duplicate 3 [Source:ZFIN;Acc:ZDB-GENE-081105-12]	17	5	12	24	8	4	22	43	72	31	37	48	17.686	5.65327	16.2818	17.9739	7.93064	5.26211	27.5258	44.0178	51.1315	34.5444	27.0301	38.6287
ENSDARG00000036245	2.42767e-07	3.45807e-05	0.640208	19	19437648	19446529	-1	protein_coding	wipf3	WAS/WASL interacting protein family member 3 [Source:ZFIN;Acc:ZDB-GENE-030804-15]	113	127	83	166	111	84	70	86	104	57	110	87	117.56	143.593	112.616	124.32	110.038	110.504	87.5821	88.0355	73.8566	63.517	80.3598	70.0145
ENSDARG00000003017	2.56777e-07	3.6372e-05	0.348267	9	8968702	8972763	1	protein_coding	ube2al	ubiquitin conjugating enzyme E2 A, like [Source:ZFIN;Acc:ZDB-GENE-030131-4195]	624	573	498	969	611	463	374	493	712	439	744	695	649.181	647.864	675.694	725.698	605.702	609.089	467.938	504.669	505.634	489.193	543.525	559.311
ENSDARG00000105641	2.66172e-07	3.74932e-05	0.484696	7	34256520	34265481	-1	protein_coding	si:ch211-98n17.5	si:ch211-98n17.5 [Source:ZFIN;Acc:ZDB-GENE-160728-87]	437	378	351	527	390	295	224	312	407	243	373	459	454.635	427.387	476.242	394.678	386.619	388.081	280.263	319.385	289.035	270.783	272.493	369.387
ENSDARG00000036840	2.79889e-07	3.92077e-05	-0.47802	11	11515778	11518469	-1	protein_coding	krt15	keratin 15 [Source:ZFIN;Acc:ZDB-GENE-040426-2931]	3918	2614	2830	4974	4070	3153	4059	4342	7226	4574	7943	7662	4076.11	2955.53	3839.79	3725.1	4034.71	4147.86	5078.51	4444.77	5131.61	5096.96	5802.71	6166.11
ENSDARG00000053625	2.98449e-07	4.15779e-05	-0.418184	7	29518396	29534001	-1	protein_coding	anxa2b	annexin A2b [Source:ZFIN;Acc:ZDB-GENE-030131-1089]	805	724	631	1004	755	623	854	925	1716	1104	1263	1323	837.485	818.593	856.151	751.91	748.454	819.574	1068.5	946.894	1218.63	1230.22	922.677	1064.7
ENSDARG00000102097	3.42216e-07	4.74147e-05	0.563749	1	18716	23389	1	protein_coding	nfkbiz	nuclear factor of kappa light polypeptide gene enhancer in B-cells inhibitor, zeta [Source:ZFIN;Acc:ZDB-GENE-071024-1]	390	427	239	521	389	265	164	269	337	260	409	338	405.738	482.789	324.279	390.184	385.627	348.615	205.192	275.367	239.324	289.727	298.792	272.01
ENSDARG00000088539	3.50169e-07	4.82529e-05	0.998428	10	22123831	22127942	-1	protein_coding	ponzr2	plac8 onzin related protein 2 [Source:ZFIN;Acc:ZDB-GENE-050411-41]	53	68	41	77	55	54	19	27	31	41	43	44	55.1387	76.8844	55.6294	57.6664	54.5231	71.0385	23.7723	27.6391	22.015	45.6877	31.4134	35.4096
ENSDARG00000039684	3.55067e-07	4.86633e-05	0.50244	20	7052870	7069612	-1	protein_coding	sirt5	sirtuin 5 [Source:NCBI gene;Acc:436878]	373	278	237	386	281	232	184	217	304	234	300	241	388.052	314.322	321.565	289.081	278.564	305.203	230.216	222.136	215.889	260.754	219.163	193.948
ENSDARG00000038288	3.58111e-07	4.88167e-05	0.557179	25	3809733	3830272	-1	protein_coding	cd151	CD151 molecule [Source:ZFIN;Acc:ZDB-GENE-041010-137]	203	293	185	349	260	194	162	166	274	142	241	204	211.192	331.281	251.011	261.371	257.746	255.212	202.69	169.929	194.584	158.235	176.061	164.172
ENSDARG00000038489	3.96885e-07	5.38129e-05	0.667746	22	36656680	36661461	1	protein_coding	b3gnt7	UDP-GlcNAc:betaGal beta-1,3-N-acetylglucosaminyltransferase 7 [Source:ZFIN;Acc:ZDB-GENE-021210-4]	236	197	202	399	220	184	105	131	296	161	201	175	245.523	222.739	274.077	298.817	218.093	242.057	131.373	134.101	210.207	179.408	146.839	140.834
ENSDARG00000040258	4.02085e-07	5.4228e-05	0.931338	17	5829851	5860222	-1	protein_coding	si:ch73-340m8.2	si:ch73-340m8.2 [Source:ZFIN;Acc:ZDB-GENE-110411-209]	72	69	47	86	46	50	32	32	57	34	42	31	74.9055	78.0151	63.7703	64.4066	45.6012	65.7764	40.0375	32.7574	40.4791	37.8874	30.6828	24.9477
ENSDARG00000007172	4.42507e-07	5.90537e-05	0.278452	8	9222684	9570511	-1	protein_coding	plxna3	plexin A3 [Source:NCBI gene;Acc:567422]	965	929	774	1312	1136	797	659	842	1318	722	1212	1039	1003.94	1050.38	1050.18	982.575	1126.15	1048.48	824.523	861.929	935.991	804.549	885.419	836.15
ENSDARG00000041140	4.42524e-07	5.90537e-05	-0.471962	18	20468157	20482855	1	protein_coding	ddb2	damage-specific DNA binding protein 2 [Source:NCBI gene;Acc:100004133]	279	260	201	365	274	213	313	398	423	407	523	503	290.259	293.97	272.72	273.354	271.624	280.207	391.617	407.42	300.398	453.534	382.074	404.797
ENSDARG00000054191	5.1638e-07	6.85488e-05	0.179032	21	37445871	37463555	1	protein_coding	pgk1	phosphoglycerate kinase 1 [Source:ZFIN;Acc:ZDB-GENE-040426-2711]	7198	6685	5373	9402	7556	5625	5097	6273	8866	5712	9207	8574	7488.47	7558.42	7290.17	7041.29	7490.49	7399.85	6377.23	6421.48	6296.28	6365.08	6726.12	6900.05
ENSDARG00000092947	5.32406e-07	7.03081e-05	-0.675786	19	5362420	5364649	-1	protein_coding	cyt1	type I cytokeratin, enveloping layer [Source:ZFIN;Acc:ZDB-GENE-991008-6]	3675	2424	2396	4869	4597	2881	3609	5194	10108	4209	9816	7408	3823.3	2740.7	3250.93	3646.46	4557.14	3790.04	4515.48	5316.94	7178.29	4690.23	7171.02	5961.7
ENSDARG00000102895	5.35613e-07	7.03652e-05	2.35104	12	44018826	44019561	-1	protein_coding	si:dkey-31i7.1	si:dkey-31i7.1 [Source:ZFIN;Acc:ZDB-GENE-131127-342]	19	10	10	27	16	7	2	1	4	5	7	1	19.7667	11.3065	13.5682	20.2207	15.8613	9.2087	2.50234	1.02367	2.84064	5.57167	5.11381	0.804764
ENSDARG00000036832	5.4765e-07	7.15756e-05	-0.725139	19	5356421	5358455	-1	protein_coding	cyt1l	type I cytokeratin, enveloping layer, like [Source:ZFIN;Acc:ZDB-GENE-061026-4]	2636	1636	1581	3316	3238	1935	2470	3802	7321	2920	6864	5347	2742.37	1849.75	2145.13	2483.4	3209.93	2545.55	3090.4	3891.99	5199.08	3253.86	5014.45	4303.08
ENSDARG00000099717	5.50982e-07	7.16418e-05	1.71613	21	2091895	2101392	1	protein_coding	si:rp71-1h20.9	si:rp71-1h20.9 [Source:ZFIN;Acc:ZDB-GENE-131127-386]	23	24	15	19	20	27	3	8	8	9	7	12	23.9281	27.1357	20.3522	14.2294	19.8266	35.5193	3.75352	8.18935	5.68128	10.029	5.11381	9.65717
ENSDARG00000030463	6.13428e-07	7.93544e-05	-0.522188	7	35229645	35243976	1	protein_coding	tppp3	tubulin polymerization-promoting protein family member 3 [Source:ZFIN;Acc:ZDB-GENE-040426-1909]	252	196	201	455	239	204	322	372	535	310	491	548	262.169	221.608	272.72	340.756	236.928	268.368	402.878	380.805	379.935	345.444	358.697	441.011
ENSDARG00000035810	6.6231e-07	8.5243e-05	0.48425	9	17438765	17449872	1	protein_coding	rgcc	regulator of cell cycle [Source:ZFIN;Acc:ZDB-GENE-040704-31]	1469	1593	945	1664	1292	1047	767	935	1381	842	1645	1297	1528.28	1801.13	1282.19	1246.19	1280.8	1377.36	959.649	957.131	980.731	938.269	1201.74	1043.78
ENSDARG00000093042	6.93195e-07	8.86345e-05	-0.779678	8	12843300	12847483	-1	protein_coding	si:dkey-104n9.1	si:dkey-104n9.1 [Source:ZFIN;Acc:ZDB-GENE-081104-300]	60	51	42	47	61	39	65	96	109	91	133	119	62.4212	57.6633	56.9862	35.199	60.4711	51.3056	81.3262	98.2722	77.4074	101.404	97.1623	95.767
ENSDARG00000002396	6.95652e-07	8.86345e-05	-0.409149	24	20194022	20208474	-1	protein_coding	cry-dash	cryptochrome DASH [Source:NCBI gene;Acc:402986]	546	610	445	821	560	425	655	814	909	783	1072	1022	568.033	689.698	603.783	614.859	555.145	559.099	819.518	833.267	645.535	872.524	783.143	822.469
ENSDARG00000106522	7.58813e-07	9.61985e-05	1.36319	8	5844174	5850472	-1	protein_coding	LRRTM4	leucine rich repeat transmembrane neuronal 4 [Source:HGNC Symbol;Acc:HGNC:19411]	29	30	12	40	31	29	10	15	20	8	16	9	30.1703	33.9196	16.2818	29.9566	30.7312	38.1503	12.5117	15.355	14.2032	8.91467	11.6887	7.24288
ENSDARG00000092123	8.15107e-07	0.000102442	0.796793	8	26382604	26388090	-1	protein_coding	si:dkey-20d21.12	si:dkey-20d21.12 [Source:ZFIN;Acc:ZDB-GENE-081104-365]	113	98	98	132	113	59	64	73	74	56	64	77	117.56	110.804	132.968	98.8567	112.02	77.6162	80.075	74.7279	52.5518	62.4027	46.7548	61.9669
ENSDARG00000044094	8.16145e-07	0.000102442	0.555866	21	32390707	32436679	-1	protein_coding	gfpt2	glutamine-fructose-6-phosphate transaminase 2 [Source:ZFIN;Acc:ZDB-GENE-071113-1]	430	535	307	505	497	306	252	279	457	314	375	394	447.352	604.899	416.542	378.202	492.691	402.552	315.295	285.604	324.543	349.901	273.954	317.077
ENSDARG00000035883	9.62339e-07	0.000119845	0.535351	19	32766423	32804535	-1	protein_coding	nt5c1aa	5'-nucleotidase, cytosolic IAa [Source:ZFIN;Acc:ZDB-GENE-070705-423]	277	291	224	542	297	236	217	231	279	189	271	284	288.178	329.02	303.927	405.911	294.425	310.465	271.504	236.468	198.135	210.609	197.977	228.553
ENSDARG00000105590	9.64243e-07	0.000119845	-0.707972	7	2021025	2047639	-1	protein_coding	si:cabz01007794.1	si:cabz01007794.1 [Source:ZFIN;Acc:ZDB-GENE-160728-147]	747	533	732	1334	892	729	1222	1234	2485	878	1816	2055	777.144	602.638	993.189	999.052	884.266	959.02	1528.93	1263.21	1764.75	978.385	1326.67	1653.79
ENSDARG00000054300	1.12062e-06	0.000138601	-0.352492	2	38261748	38269675	1	protein_coding	dhrs1	dehydrogenase/reductase (SDR family) member 1 [Source:ZFIN;Acc:ZDB-GENE-030616-591]	962	1076	827	1530	1029	786	1134	1223	1823	1439	1851	1783	1000.82	1216.58	1122.09	1145.84	1020.08	1034.01	1418.83	1251.95	1294.62	1603.53	1352.24	1434.9
ENSDARG00000018328	1.21879e-06	0.000150012	0.309102	8	27555314	27624329	1	protein_coding	rhocb	ras homolog family member Cb [Source:NCBI gene;Acc:436718]	733	672	605	994	658	517	485	615	828	534	782	719	762.579	759.799	820.873	744.421	652.295	680.128	606.819	629.557	588.012	595.054	571.285	578.626
ENSDARG00000074378	1.24196e-06	0.000152125	0.488622	1	51732979	51734535	-1	protein_coding	junba	JunB proto-oncogene, AP-1 transcription factor subunit a [Source:ZFIN;Acc:ZDB-GENE-040426-2172]	363	399	229	534	367	259	183	245	401	250	419	309	377.648	451.131	310.711	399.92	363.818	340.722	228.965	250.799	284.774	278.584	306.098	248.672
ENSDARG00000040628	1.27467e-06	0.000155381	0.405921	15	42560354	42575208	1	protein_coding	zgc:110333	zgc:110333 [Source:ZFIN;Acc:ZDB-GENE-050417-331]	346	379	279	463	353	272	247	252	356	237	426	348	359.962	428.517	378.551	346.747	349.939	357.824	309.04	257.965	252.817	264.097	311.212	280.058
ENSDARG00000004082	1.35e-06	0.000163777	0.679405	5	23630384	23635908	1	protein_coding	cx39.9	connexin 39.9 [Source:ZFIN;Acc:ZDB-GENE-040406-2]	209	136	117	200	203	109	96	110	171	85	112	138	217.434	153.769	158.747	149.783	201.24	143.393	120.113	112.604	121.437	94.7184	81.8209	111.057
ENSDARG00000076269	1.38312e-06	0.000166996	2.07145	10	40623414	40628487	1	protein_coding	zgc:172131	zgc:172131 [Source:ZFIN;Acc:ZDB-GENE-080204-47]	29	69	12	56	35	19	10	6	4	17	13	7	30.1703	78.0151	16.2818	41.9392	34.6965	24.995	12.5117	6.14202	2.84064	18.9437	9.49707	5.63335
ENSDARG00000023656	1.40795e-06	0.000169187	-4.46548	22	14093306	14094746	1	protein_coding	he1.1	hatching enzyme 1, tandem duplicate 1 [Source:ZFIN;Acc:ZDB-GENE-021211-3]	3	0	0	14	4	6	49	52	490	27	81	25	3.12106	0	0	10.4848	3.96532	7.89317	61.3075	53.2308	347.978	30.087	59.174	20.1191
ENSDARG00000026049	1.46627e-06	0.000174619	6.55058	15	5086338	5106171	1	protein_coding	mxf	myxovirus (influenza virus) resistance F [Source:ZFIN;Acc:ZDB-GENE-030721-9]	42	55	1	22	6	2	0	0	0	0	0	1	43.6949	62.1859	1.35682	16.4761	5.94798	2.63106	0	0	0	0	0	0.804764
ENSDARG00000088116	1.46693e-06	0.000174619	-0.581535	8	25302172	25307014	1	protein_coding	gstm.3	glutathione S-transferase mu tandem duplicate 3 [Source:ZFIN;Acc:ZDB-GENE-050309-24]	194	173	122	336	277	208	319	324	490	287	426	420	201.829	195.603	165.531	251.635	274.598	273.63	399.124	331.669	347.978	319.814	311.212	338.001
ENSDARG00000112959	1.56906e-06	0.000185757	0.348218	22	26585096	26595027	-1	protein_coding	SRL	wu:fb80c09 [Source:NCBI gene;Acc:103909608]	1528	1400	1207	2267	1727	1073	1144	1374	1685	1046	1560	1542	1589.66	1582.91	1637.68	1697.79	1712.03	1411.56	1431.34	1406.52	1196.62	1165.59	1139.65	1240.95
ENSDARG00000076472	1.57514e-06	0.000185757	0.647199	7	19835569	19848037	1	protein_coding	ovol1a	ovo-like zinc finger 1a [Source:ZFIN;Acc:ZDB-GENE-031010-37]	141	171	126	158	166	128	83	107	138	112	120	113	146.69	193.342	170.959	118.328	164.561	168.388	103.847	109.533	98.002	124.805	87.6652	90.9384
ENSDARG00000075048	1.67532e-06	0.000196657	-0.509389	14	34068075	34092744	1	protein_coding	lonrf1	LON peptidase N-terminal domain and ring finger 1 [Source:ZFIN;Acc:ZDB-GENE-101021-4]	941	1140	748	1599	1132	993	1303	1512	1781	1734	2587	1954	978.973	1288.94	1014.9	1197.51	1122.19	1306.32	1630.28	1547.79	1264.79	1932.26	1889.92	1572.51
ENSDARG00000103650	1.71147e-06	0.000199974	1.34836	12	44119432	44307963	-1	protein_coding	si:ch73-329n5.1	si:ch73-329n5.1 [Source:ZFIN;Acc:ZDB-GENE-131121-475]	198	78	131	217	165	75	33	94	103	29	105	39	205.99	88.1909	177.743	162.514	163.569	98.6646	41.2887	96.2249	73.1465	32.3157	76.7071	31.3858
ENSDARG00000102435	1.7337e-06	0.000201642	0.765279	7	45975537	45976956	1	protein_coding	plekhf1	pleckstrin homology domain containing, family F (with FYVE domain) member 1 [Source:ZFIN;Acc:ZDB-GENE-040426-1289]	501	539	358	757	450	451	300	237	321	427	438	323	521.217	609.422	485.74	566.928	446.098	593.303	375.352	242.61	227.961	475.821	319.978	259.939
ENSDARG00000025094	1.87647e-06	0.000217251	0.328584	6	42932757	42949184	-1	protein_coding	edem1	ER degradation enhancer, mannosidase alpha-like 1 [Source:ZFIN;Acc:ZDB-GENE-040426-808]	561	469	379	686	474	423	319	397	639	400	558	504	583.638	530.276	514.233	513.755	469.89	556.468	399.124	406.397	453.792	445.734	407.643	405.601
ENSDARG00000006588	1.93563e-06	0.000223082	2.00453	1	45173421	45177401	-1	protein_coding	zgc:111983	zgc:111983 [Source:ZFIN;Acc:ZDB-GENE-050417-335]	4791	5110	3158	2319	1673	1601	914	994	1131	1158	476	646	4984.33	5777.64	4284.82	1736.73	1658.49	2106.16	1143.57	1017.53	803.191	1290.4	347.739	519.878
ENSDARG00000090268	1.95853e-06	0.000224699	-0.398503	19	5339364	5345932	-1	protein_coding	krtt1c19e	keratin type 1 c19e [Source:ZFIN;Acc:ZDB-GENE-050506-95]	25578	19129	14037	30256	20072	17527	21997	27547	47596	24491	37556	38431	26610.2	21628.3	19045.6	22659.1	19898	23057.3	27522	28199	33800.8	27291.2	27436.3	30927.9
ENSDARG00000100660	1.97322e-06	0.000225365	0.777557	4	269443	277081	-1	protein_coding	si:ch73-252i11.1	si:ch73-252i11.1 [Source:ZFIN;Acc:ZDB-GENE-141210-7]	144	110	83	133	125	106	70	71	135	47	99	68	149.811	124.372	112.616	99.6056	123.916	139.446	87.5821	72.6805	95.8716	52.3737	72.3238	54.724
ENSDARG00000053113	2.12289e-06	0.000241372	0.380428	11	11120532	11193205	1	protein_coding	ly75	lymphocyte antigen 75 [Source:ZFIN;Acc:ZDB-GENE-050309-166]	488	414	332	492	418	344	272	325	494	299	478	411	507.693	468.09	450.463	368.466	414.376	452.542	340.319	332.692	350.819	333.186	349.2	330.758
ENSDARG00000023217	2.14216e-06	0.000242476	0.399016	2	43159171	43196595	-1	protein_coding	crema	cAMP responsive element modulator a [Source:ZFIN;Acc:ZDB-GENE-030131-7031]	274	312	247	468	304	252	230	223	334	229	320	308	285.057	352.764	335.133	350.492	301.364	331.513	287.77	228.278	237.193	255.183	233.774	247.867
ENSDARG00000093044	2.22217e-06	0.000250414	-0.727386	24	20909922	20915050	-1	protein_coding	si:ch211-161h7.5	si:ch211-161h7.5 [Source:ZFIN;Acc:ZDB-GENE-091204-265]	649	551	519	685	771	443	856	993	854	1051	1855	1458	675.19	622.99	704.187	513.006	764.315	582.779	1071	1016.5	606.476	1171.17	1355.16	1173.35
ENSDARG00000039754	2.23864e-06	0.000251153	-0.571014	8	26007308	26032245	1	protein_coding	xpc	xeroderma pigmentosum, complementation group C [Source:ZFIN;Acc:ZDB-GENE-030131-8461]	256	303	206	494	276	222	347	385	533	535	640	557	266.331	342.588	279.504	369.964	273.607	292.047	434.157	394.113	378.515	596.169	467.548	448.254
ENSDARG00000060457	2.26368e-06	0.000252844	-0.339121	12	37275336	37299671	-1	protein_coding	pmp22b	peripheral myelin protein 22b [Source:ZFIN;Acc:ZDB-GENE-060421-4337]	1888	1582	1339	2073	1906	1291	1826	2092	3704	1887	3033	2687	1964.19	1788.69	1816.78	1552.5	1889.47	1698.35	2284.64	2141.52	2630.43	2102.75	2215.74	2162.4
ENSDARG00000091140	2.50972e-06	0.000279097	2.24387	3	25825043	25846962	1	protein_coding	pik3r6b	phosphoinositide-3-kinase, regulatory subunit 6b [Source:ZFIN;Acc:ZDB-GENE-120524-1]	17	12	8	11	13	11	5	1	3	2	5	2	17.686	13.5678	10.8545	8.23806	12.8873	14.4708	6.25586	1.02367	2.13048	2.22867	3.65272	1.60953
ENSDARG00000039117	2.65617e-06	0.000294092	-0.348056	12	19144833	19153177	-1	protein_coding	tefa	TEF transcription factor, PAR bZIP family member a [Source:ZFIN;Acc:ZDB-GENE-990415-264]	2833	2230	2360	3644	2837	2258	2926	3723	4211	3468	5095	4746	2947.32	2521.36	3202.08	2729.04	2812.4	2970.46	3660.93	3811.12	2990.48	3864.51	3722.12	3819.41
ENSDARG00000056654	2.84866e-06	0.000314034	1.58993	22	22004082	22014961	1	protein_coding	gna15.3	guanine nucleotide binding protein (G protein), alpha 15 (Gq class), tandem duplicate 3 [Source:ZFIN;Acc:ZDB-GENE-050208-700]	51	72	25	49	43	28	13	19	5	18	18	29	53.058	81.407	33.9204	36.6968	42.6272	36.8348	16.2652	19.4497	3.5508	20.058	13.1498	23.3382
ENSDARG00000004196	2.90726e-06	0.000319106	0.300162	7	22911610	22956889	-1	protein_coding	tnfsf10l	TNF superfamily member 10, like [Source:ZFIN;Acc:ZDB-GENE-010801-1]	781	710	654	1118	812	516	517	648	936	598	920	755	812.516	802.764	887.357	837.286	804.96	678.812	646.856	663.338	664.709	666.372	672.1	607.597
ENSDARG00000095245	3.1502e-06	0.000344281	3.61629	24	5826005	5838323	1	protein_coding	si:ch211-157j23.2	si:ch211-157j23.2 [Source:ZFIN;Acc:ZDB-GENE-030131-5686]	8	22	6	12	8	5	0	1	4	1	0	0	8.32283	24.8744	8.14089	8.98697	7.93064	6.57764	0	1.02367	2.84064	1.11433	0	0
ENSDARG00000068182	3.23013e-06	0.000351501	0.637589	1	56180416	56184928	1	protein_coding	crb3b	crumbs homolog 3b [Source:ZFIN;Acc:ZDB-GENE-060610-3]	146	125	95	135	112	91	71	88	119	68	87	102	151.892	141.332	128.897	101.103	111.029	119.713	88.8332	90.0829	84.509	75.7747	63.5573	82.086
ENSDARG00000043502	3.34889e-06	0.000362868	0.347498	8	13351698	13364879	-1	protein_coding	ccdc124	coiled-coil domain containing 124 [Source:NCBI gene;Acc:393537]	869	848	681	1171	939	731	502	666	944	768	1095	902	904.067	958.794	923.991	876.979	930.859	961.651	628.089	681.764	670.391	855.809	799.945	725.898
ENSDARG00000076839	3.40835e-06	0.00036774	0.899509	15	509126	516750	1	protein_coding	ftr86	finTRIM family, member 86 [Source:ZFIN;Acc:ZDB-GENE-060929-108]	162	81	140	181	128	153	60	103	139	65	81	96	168.537	91.5829	189.954	135.553	126.89	201.276	75.0703	105.438	98.7122	72.4317	59.174	77.2574
ENSDARG00000076386	3.90279e-06	0.000419302	0.565188	7	1045637	1057216	1	protein_coding	epdl1	ependymin-like 1 [Source:ZFIN;Acc:ZDB-GENE-090710-3]	939	797	742	1063	753	527	534	683	749	544	714	546	976.892	901.13	1006.76	796.096	746.471	693.283	668.126	699.166	531.91	606.198	521.608	439.401
ENSDARG00000062662	4.00808e-06	0.000428797	0.627413	23	13814978	13822642	1	protein_coding	lmod3	leiomodin 3 (fetal) [Source:NCBI gene;Acc:100149390]	277	288	203	377	252	237	176	162	200	145	239	321	288.178	325.628	275.434	282.341	249.815	311.78	220.206	165.834	142.032	161.578	174.6	258.329
ENSDARG00000100788	4.25681e-06	0.000453493	0.570654	1	58922027	58935898	1	protein_coding	trip10b	thyroid hormone receptor interactor 10b [Source:ZFIN;Acc:ZDB-GENE-040426-969]	95	98	68	129	94	70	50	59	99	67	88	76	98.8336	110.804	92.2634	96.6099	93.185	92.087	62.5586	60.3965	70.3058	74.6604	64.2878	61.1621
ENSDARG00000026925	4.28777e-06	0.00045488	2.53789	5	43782267	43796971	1	protein_coding	nos2a	nitric oxide synthase 2a, inducible [Source:ZFIN;Acc:ZDB-GENE-040305-1]	16	41	12	20	12	28	1	1	6	11	7	1	16.6457	46.3568	16.2818	14.9783	11.896	36.8348	1.25117	1.02367	4.26096	12.2577	5.11381	0.804764
ENSDARG00000019498	4.3123e-06	0.000455576	-0.656939	10	39264802	39283883	-1	protein_coding	cry5	cryptochrome circadian regulator 5 [Source:ZFIN;Acc:ZDB-GENE-010426-8]	164	266	167	359	248	233	301	446	405	391	605	494	170.618	300.754	226.588	268.86	245.85	306.518	376.603	456.556	287.615	435.705	441.979	397.554
ENSDARG00000074656	4.33799e-06	0.000456389	0.94333	16	29509133	29513434	1	protein_coding	ctss2.1	cathepsin S, ortholog2, tandem duplicate 1 [Source:ZFIN;Acc:ZDB-GENE-050522-559]	61	82	62	111	86	31	22	36	54	42	47	62	63.4616	92.7135	84.1226	83.1295	85.2544	40.7814	27.5258	36.8521	38.3486	46.802	34.3356	49.8954
ENSDARG00000018283	4.71731e-06	0.000494246	0.482711	18	31073265	31075619	1	protein_coding	cyba	cytochrome b-245, alpha polypeptide [Source:ZFIN;Acc:ZDB-GENE-040426-1526]	236	262	196	347	213	154	130	196	235	167	246	206	245.523	296.231	265.936	259.873	211.153	202.591	162.652	200.639	166.888	186.094	179.714	165.781
ENSDARG00000005916	4.96282e-06	0.000517829	0.308986	8	8291492	8339372	1	protein_coding	srpk3	SRSF protein kinase 3 [Source:ZFIN;Acc:ZDB-GENE-101025-2]	437	383	331	587	429	311	319	308	508	316	459	436	454.635	433.04	449.106	439.613	425.28	409.129	399.124	315.29	360.761	352.13	335.32	350.877
ENSDARG00000094792	5.10251e-06	0.000530222	0.485278	6	41463785	41501766	1	protein_coding	twf2a	twinfilin actin binding protein 2 [Source:NCBI gene;Acc:100310784]	490	486	335	741	608	481	378	349	538	274	585	517	509.773	549.497	454.533	554.945	602.728	632.769	472.943	357.261	382.066	305.328	427.368	416.063
ENSDARG00000088549	5.19198e-06	0.000537317	-0.578896	18	6126506	6143192	1	protein_coding	si:ch1073-390k14.1	si:ch1073-390k14.1 [Source:ZFIN;Acc:ZDB-GENE-141215-14]	77	90	77	134	124	84	131	171	181	150	224	163	80.1072	101.759	104.475	100.355	122.925	110.504	163.904	175.047	128.539	167.15	163.642	131.177
ENSDARG00000092714	5.40281e-06	0.000556863	1.93446	4	13499264	13502549	-1	protein_coding	si:ch211-266a5.12	si:ch211-266a5.12 [Source:ZFIN;Acc:ZDB-GENE-081104-210]	62	58	14	41	10	31	8	14	7	8	12	17	64.5019	65.5779	18.9954	30.7055	9.9133	40.7814	10.0094	14.3314	4.97112	8.91467	8.76652	13.681
ENSDARG00000103980	5.42723e-06	0.000557115	0.441191	10	187760	196815	1	protein_coding	ets2	v-ets avian erythroblastosis virus E26 oncogene homolog 2 [Source:ZFIN;Acc:ZDB-GENE-050522-552]	665	633	462	809	668	494	324	458	612	406	712	773	691.835	715.703	626.849	605.872	662.208	649.871	405.38	468.84	434.618	452.42	520.147	622.083
ENSDARG00000098761	5.54893e-06	0.00056731	1.08031	22	24246213	24248420	-1	protein_coding	rgs2	regulator of G protein signaling 2 [Source:ZFIN;Acc:ZDB-GENE-040718-410]	150	136	184	238	123	93	48	93	94	59	62	162	156.053	153.769	249.654	178.242	121.934	122.344	60.0563	95.2012	66.755	65.7457	45.2937	130.372
ENSDARG00000005112	5.59818e-06	0.000570048	-0.196592	16	26774182	26802798	1	protein_coding	cdh17	cadherin 17, LI cadherin (liver-intestine) [Source:ZFIN;Acc:ZDB-GENE-030910-3]	2596	2508	2057	4006	2888	2195	2448	3121	4492	3108	4442	4249	2700.76	2835.68	2790.97	3000.15	2862.96	2887.58	3062.87	3194.87	3190.04	3463.35	3245.08	3419.44
ENSDARG00000054321	5.95679e-06	0.000604138	-0.322838	4	5776347	5784895	1	protein_coding	ngs	notochord granular surface [Source:ZFIN;Acc:ZDB-GENE-080722-29]	2264	1896	1576	2950	2488	1601	1980	2842	3781	2504	3600	4093	2355.36	2143.72	2138.34	2209.3	2466.43	2106.16	2477.32	2909.27	2685.11	2790.29	2629.96	3293.9
ENSDARG00000014248	6.43818e-06	0.000650359	0.713268	14	29782508	29800107	-1	protein_coding	pdlim3b	PDZ and LIM domain 3b [Source:ZFIN;Acc:ZDB-GENE-060130-104]	144	147	152	310	182	181	107	91	231	91	159	130	149.811	166.206	206.236	232.163	180.422	238.111	133.875	93.1539	164.047	101.404	116.156	104.619
ENSDARG00000091116	6.63057e-06	0.000667135	0.44833	19	22850657	22919764	1	protein_coding	pkhd1l1	polycystic kidney and hepatic disease 1 (autosomal recessive)-like 1 [Source:ZFIN;Acc:ZDB-GENE-060503-475]	1075	815	897	1422	1009	691	594	675	1362	657	915	945	1118.38	921.482	1217.06	1064.96	1000.25	909.03	743.196	690.977	967.238	732.118	668.447	760.502
ENSDARG00000062487	6.76219e-06	0.000677689	0.361793	8	14130245	14151051	-1	protein_coding	si:dkey-6n6.1	si:dkey-6n6.1 [Source:ZFIN;Acc:ZDB-GENE-060503-80]	689	522	465	885	667	476	464	470	592	451	693	677	716.804	590.201	630.919	662.789	661.217	626.191	580.544	481.125	420.415	502.565	506.267	544.826
ENSDARG00000024818	6.97679e-06	0.000696443	0.542387	5	69795204	69804433	-1	protein_coding	rilpl2	Rab interacting lysosomal protein-like 2 [Source:NCBI gene;Acc:100004718]	123	110	97	178	124	107	69	94	106	72	115	141	127.964	124.372	131.611	133.307	122.925	140.761	86.3309	96.2249	75.2769	80.2321	84.0125	113.472
ENSDARG00000002295	7.2272e-06	0.00071861	0.706747	8	14855471	14883692	1	protein_coding	si:dkey-21p1.3	si:dkey-21p1.3 [Source:ZFIN;Acc:ZDB-GENE-081105-162]	163	193	126	280	241	187	79	99	182	142	236	131	169.578	218.216	170.959	209.696	238.91	246.004	98.8426	101.343	129.249	158.235	172.408	105.424
ENSDARG00000034677	7.55888e-06	0.000748653	0.245008	9	17306162	17334658	1	protein_coding	scel	sciellin [Source:ZFIN;Acc:ZDB-GENE-030616-15]	1738	1589	1486	2290	1879	1317	1185	1411	2056	1478	2156	1997	1808.13	1796.61	2016.23	1715.01	1862.71	1732.55	1482.64	1444.4	1460.09	1646.99	1575.05	1607.11
ENSDARG00000061520	7.60201e-06	0.000749995	0.831146	23	28097282	28123767	-1	protein_coding	b4galnt1a	beta-1,4-N-acetyl-galactosaminyl transferase 1a [Source:ZFIN;Acc:ZDB-GENE-070112-1462]	43	45	35	59	62	35	17	26	39	30	34	39	44.7352	50.8794	47.4885	44.1859	61.4624	46.0435	21.2699	26.6154	27.6962	33.43	24.8385	31.3858
ENSDARG00000077407	8.23268e-06	0.000809068	0.777473	19	34091552	34117056	-1	protein_coding	si:dkey-184p18.2	si:dkey-184p18.2 [Source:NCBI gene;Acc:768134]	217	349	194	395	304	110	117	150	224	135	233	210	225.757	394.598	263.222	295.821	301.364	144.708	146.387	153.55	159.076	150.435	170.217	169.001
ENSDARG00000039997	8.43895e-06	0.000826138	0.343501	19	25088150	25149598	-1	protein_coding	ptp4a3a	protein tyrosine phosphatase 4A3a [Source:ZFIN;Acc:ZDB-GENE-040426-2220]	1100	893	792	1477	1136	772	667	836	1290	601	1219	1157	1144.39	1009.67	1074.6	1106.15	1126.15	1015.59	834.532	855.787	916.106	669.715	890.533	931.113
ENSDARG00000017901	8.67007e-06	0.000842316	0.357252	7	29863548	29946044	1	protein_coding	tln2a	talin 2a [Source:ZFIN;Acc:ZDB-GENE-040724-263]	1105	1161	791	1568	1431	838	842	853	1316	880	1160	1200	1149.59	1312.69	1073.24	1174.3	1418.59	1102.41	1053.49	873.19	934.57	980.614	847.431	965.717
ENSDARG00000097080	8.67065e-06	0.000842316	1.84456	12	38983989	39031459	1	protein_coding	si:ch73-181m17.1	si:ch73-181m17.1 [Source:ZFIN;Acc:ZDB-GENE-131122-49]	16	18	18	27	18	13	6	2	6	2	18	3	16.6457	20.3518	24.4227	20.2207	17.8439	17.1019	7.50703	2.04734	4.26096	2.22867	13.1498	2.41429
ENSDARG00000079255	8.99381e-06	0.000870374	0.521523	16	17711215	17713859	-1	protein_coding	zgc:174935	zgc:174935 [Source:ZFIN;Acc:ZDB-GENE-080204-78]	154	156	103	228	142	111	72	100	145	123	140	147	160.214	176.382	139.752	170.752	140.769	146.024	90.0844	102.367	102.973	137.063	102.276	118.3
ENSDARG00000070434	9.42574e-06	0.000908705	0.543903	20	28364742	28368137	1	protein_coding	rhov	ras homolog family member V [Source:ZFIN;Acc:ZDB-GENE-031002-10]	148	142	76	176	139	100	73	106	132	90	115	109	153.972	160.553	103.118	131.809	137.795	131.553	91.3356	108.509	93.7411	100.29	84.0125	87.7193
ENSDARG00000038938	9.90532e-06	0.000951324	0.340149	9	44304980	44420380	1	protein_coding	itprid2	ITPR interacting domain containing 2 [Source:ZFIN;Acc:ZDB-GENE-090824-1]	465	376	304	536	436	387	292	337	461	319	516	413	483.764	425.126	412.472	401.418	432.22	509.109	365.342	344.977	327.384	355.473	376.961	332.368
ENSDARG00000100612	1.06786e-05	0.00102172	4.16669	7	7988986	8022741	-1	protein_coding	si:ch211-163c2.1	si:ch211-163c2.1 [Source:ZFIN;Acc:ZDB-GENE-160114-75]	47	49	0	37	25	46	2	3	0	5	1	1	48.8966	55.402	0	27.7098	24.7832	60.5143	2.50234	3.07101	0	5.57167	0.730544	0.804764
ENSDARG00000043281	1.1121e-05	0.00106005	0.429842	8	18650414	18667693	-1	protein_coding	stap2b	signal transducing adaptor family member 2b [Source:ZFIN;Acc:ZDB-GENE-040426-2540]	190	148	129	233	163	135	100	125	172	106	202	171	197.667	167.337	175.029	174.497	161.587	177.596	125.117	127.959	122.147	118.119	147.57	137.615
ENSDARG00000116804	1.20043e-05	0.00113996	0.742953	20	54829098	54869006	-1	protein_coding	CABZ01037174.1	NA	99	108	59	109	94	111	59	65	80	44	94	72	102.995	122.111	80.0521	81.6316	93.185	146.024	73.8192	66.5385	56.8128	49.0307	68.6711	57.943
ENSDARG00000009280	1.21997e-05	0.00115265	0.408874	5	72106837	72126424	-1	protein_coding	smyd1a	SET and MYND domain containing 1a [Source:ZFIN;Acc:ZDB-GENE-030131-9825]	3984	3676	3364	4693	4199	3231	2623	2451	3868	2687	4658	4638	4144.77	4156.28	4564.33	3514.65	4162.59	4250.47	3281.83	2509.01	2746.9	2994.22	3402.87	3732.5
ENSDARG00000016188	1.22288e-05	0.00115265	0.487623	22	17691381	17781213	-1	protein_coding	SBNO2	si:ch73-63e15.2 [Source:ZFIN;Acc:ZDB-GENE-091204-463]	574	701	416	908	641	501	379	524	777	324	652	498	597.163	792.588	564.435	680.014	635.442	659.08	474.194	536.403	551.794	361.044	476.314	400.773
ENSDARG00000024540	1.33632e-05	0.0012549	0.358585	8	29726620	29734951	1	protein_coding	tspan36	tetraspanin 36 [Source:NCBI gene;Acc:437021]	1342	1081	1006	1746	1102	805	726	951	1512	922	1308	1076	1396.15	1222.24	1364.96	1307.6	1092.45	1059	908.351	973.509	1073.76	1027.42	955.551	865.927
ENSDARG00000029479	1.34845e-05	0.00126162	-0.328646	8	8686130	8698607	-1	protein_coding	zgc:86609	zgc:86609 [Source:ZFIN;Acc:ZDB-GENE-050102-7]	257	250	202	371	276	190	290	317	473	335	413	439	267.371	282.663	274.077	277.847	273.607	249.95	362.84	324.503	335.906	373.302	301.715	353.292
ENSDARG00000044968	1.35537e-05	0.00126343	0.237422	13	25211939	25284716	-1	protein_coding	vcla	vinculin a [Source:ZFIN;Acc:ZDB-GENE-050506-61]	713	691	543	955	820	527	504	604	931	573	867	769	741.772	781.281	736.751	715.213	812.89	693.283	630.591	618.296	661.159	638.513	633.381	618.864
ENSDARG00000059906	1.39133e-05	0.0012922	0.170153	6	52663097	52675630	-1	protein_coding	sdc4	syndecan 4 [Source:ZFIN;Acc:ZDB-GENE-061111-1]	1397	1235	1077	1949	1441	1130	1036	1267	1809	1106	1834	1569	1453.37	1396.36	1461.29	1459.63	1428.51	1486.55	1296.21	1296.99	1284.68	1232.45	1339.82	1262.68
ENSDARG00000099959	1.39973e-05	0.00129526	0.251232	24	40656510	40668208	-1	protein_coding	smyhc1	slow myosin heavy chain 1 [Source:ZFIN;Acc:ZDB-GENE-030131-271]	14932	14067	11785	17590	16164	11868	9323	12562	18166	11612	18611	16796	15534.6	15904.9	15990.1	13173.4	16023.9	15612.7	11664.7	12859.3	12900.8	12939.6	13596.1	13516.8
ENSDARG00000100252	1.43216e-05	0.00132045	-0.164436	22	396840	410544	1	protein_coding	capzb	capping actin protein of muscle Z-line subunit beta [Source:ZFIN;Acc:ZDB-GENE-030131-7023]	3316	3034	2629	4417	3381	2427	3040	3571	5564	3383	5054	4806	3449.81	3430.4	3567.07	3307.95	3351.69	3192.79	3803.56	3655.52	3951.33	3769.79	3692.17	3867.7
ENSDARG00000114870	1.48869e-05	0.0013676	0.303706	14	51098036	51115196	1	protein_coding	CABZ01078594.1	NA	1650	1510	1245	1887	1463	1130	1096	1148	1670	1159	1730	1711	1716.58	1707.29	1689.24	1413.2	1450.32	1486.55	1371.29	1175.17	1185.97	1291.51	1263.84	1376.95
ENSDARG00000058944	1.50184e-05	0.0013747	-1.03534	8	10033326	10048059	-1	protein_coding	si:dkey-8e10.3	si:dkey-8e10.3 [Source:ZFIN;Acc:ZDB-GENE-081104-442]	79	71	57	66	87	47	157	129	261	67	285	120	82.1879	80.2764	77.3385	49.4283	86.2457	61.8298	196.434	132.053	185.352	74.6604	208.205	96.5717
ENSDARG00000096849	1.50839e-05	0.00137573	0.278655	3	32325143	32337695	-1	protein_coding	si:dkey-16p21.8	si:dkey-16p21.8 [Source:ZFIN;Acc:ZDB-GENE-131121-428]	2430	2067	1646	3404	2298	1703	1714	1624	2830	1792	2602	2453	2528.06	2337.06	2233.32	2549.3	2278.08	2240.34	2144.51	1662.44	2009.75	1996.89	1900.87	1974.09
ENSDARG00000096270	1.7005e-05	0.00154538	0.512046	6	11077114	11077609	-1	lincRNA	BX548046.2	NA	146	134	103	201	126	105	72	105	126	74	168	131	151.892	151.508	139.752	150.532	124.908	138.13	90.0844	107.485	89.4801	82.4607	122.731	105.424
ENSDARG00000051888	1.85376e-05	0.00167864	0.24672	7	56472568	56484798	1	protein_coding	ist1	IST1 factor associated with ESCRT-III [Source:ZFIN;Acc:ZDB-GENE-030131-179]	1189	1020	828	1613	1083	821	714	936	1473	849	1279	1259	1236.98	1153.27	1123.44	1208	1073.61	1080.05	893.337	958.154	1046.07	946.07	934.365	1013.2
ENSDARG00000005789	1.90161e-05	0.00171585	-0.298234	20	13403281	13521010	1	protein_coding	enpp1	ectonucleotide pyrophosphatase/phosphodiesterase 1 [Source:ZFIN;Acc:ZDB-GENE-040724-172]	376	334	282	594	437	292	413	468	762	436	632	615	391.173	377.638	382.622	444.855	433.211	384.134	516.734	479.077	541.142	485.85	461.704	494.93
ENSDARG00000077130	1.94121e-05	0.0017417	0.508723	2	1945211	1954204	1	protein_coding	bcl10	BCL10 immune signaling adaptor [Source:ZFIN;Acc:ZDB-GENE-100219-2]	132	100	122	185	144	90	82	108	120	83	128	114	137.327	113.065	165.531	138.549	142.751	118.398	102.596	110.556	85.2192	92.4897	93.5096	91.7432
ENSDARG00000099195	1.944e-05	0.0017417	0.538328	3	33761549	33762726	1	protein_coding	ier2a	immediate early response 2a [Source:NCBI gene;Acc:797137]	221	221	196	389	228	155	100	168	207	161	289	216	229.918	249.874	265.936	291.328	226.023	203.907	125.117	171.976	147.003	179.408	211.127	173.829
ENSDARG00000091669	1.98616e-05	0.00177321	0.536135	21	25688388	25695124	1	protein_coding	bicdl2l	bicaudal-D-related protein 2-like [Source:ZFIN;Acc:ZDB-GENE-091204-161]	184	163	136	246	163	101	84	101	196	103	146	180	191.425	184.296	184.527	184.233	161.587	132.868	105.098	103.391	139.191	114.776	106.659	144.858
ENSDARG00000069828	2.03187e-05	0.00180765	-0.469334	13	9878544	9886579	-1	protein_coding	si:ch211-117n7.7	si:ch211-117n7.7 [Source:ZFIN;Acc:ZDB-GENE-060503-569]	138	128	103	194	159	94	176	165	334	179	236	235	143.569	144.724	139.752	145.289	157.621	123.66	220.206	168.905	237.193	199.466	172.408	189.12
ENSDARG00000103483	2.04488e-05	0.00181286	0.339327	3	43825785	43831030	1	protein_coding	litaf	lipopolysaccharide-induced TNF factor [Source:NCBI gene;Acc:431731]	395	338	257	433	339	289	214	282	421	281	386	336	410.94	382.161	348.702	324.28	336.061	380.188	267.751	288.675	298.977	313.128	281.99	270.401
ENSDARG00000039499	2.14276e-05	0.00189302	0.55458	13	27040887	27043334	1	protein_coding	soul2	heme-binding protein soul2 [Source:ZFIN;Acc:ZDB-GENE-030131-2524]	824	790	759	1129	704	490	417	587	581	607	715	809	857.251	893.216	1029.82	845.524	697.896	644.609	521.739	600.894	412.603	676.401	522.339	651.054
ENSDARG00000103744	2.20066e-05	0.00193742	0.282365	7	59020972	59032302	1	protein_coding	hacd1	3-hydroxyacyl-CoA dehydratase 1 [Source:ZFIN;Acc:ZDB-GENE-170413-2]	1296	1274	1055	1724	1313	991	1024	1045	1391	947	1502	1475	1348.3	1440.45	1431.44	1291.13	1301.62	1303.69	1281.2	1069.73	987.832	1055.27	1097.28	1187.03
ENSDARG00000097239	2.21721e-05	0.00194524	0.946737	16	48753664	48756697	1	protein_coding	si:ch73-31d8.2	si:ch73-31d8.2 [Source:ZFIN;Acc:ZDB-GENE-030131-8387]	60	55	34	66	41	21	15	26	35	18	40	36	62.4212	62.1859	46.1317	49.4283	40.6445	27.6261	18.7676	26.6154	24.8556	20.058	29.2217	28.9715
ENSDARG00000075178	2.49916e-05	0.00218025	-0.230524	16	12174437	12236362	-1	protein_coding	lpcat3	lysophosphatidylcholine acyltransferase 3 [Source:ZFIN;Acc:ZDB-GENE-041111-232]	604	532	395	792	619	437	552	681	981	663	940	827	628.374	601.507	535.942	593.14	613.633	574.886	690.647	697.119	696.667	738.804	686.711	665.54
ENSDARG00000027316	2.50228e-05	0.00218025	0.303579	4	16725960	16742893	1	protein_coding	tcp11l2	t-complex 11, testis-specific-like 2 [Source:ZFIN;Acc:ZDB-GENE-040426-1956]	1466	1191	1118	1732	1278	984	903	1100	1757	878	1557	1309	1525.16	1346.61	1516.92	1297.12	1266.92	1294.48	1129.81	1126.04	1247.75	978.385	1137.46	1053.44
ENSDARG00000036414	2.60469e-05	0.00225752	0.299654	7	20147202	20225261	1	protein_coding	si:ch73-335l21.1	si:ch73-335l21.1 [Source:ZFIN;Acc:ZDB-GENE-130530-591]	1290	1228	1040	1659	1578	992	899	1184	1346	996	1544	1463	1342.06	1388.44	1411.09	1242.45	1564.32	1305	1124.8	1212.02	955.875	1109.88	1127.96	1177.37
ENSDARG00000058685	2.60877e-05	0.00225752	3.51261	19	7694487	7706926	-1	protein_coding	si:dkey-204a24.11	si:dkey-204a24.11 [Source:ZFIN;Acc:ZDB-GENE-120215-129]	25	31	3	8	5	21	5	3	0	0	1	0	26.0088	35.0502	4.07045	5.99131	4.95665	27.6261	6.25586	3.07101	0	0	0.730544	0
ENSDARG00000074126	2.67131e-05	0.00230378	0.519346	8	16470358	16515127	-1	protein_coding	ttc39a	tetratricopeptide repeat domain 39A [Source:ZFIN;Acc:ZDB-GENE-091116-42]	149	140	133	197	122	108	77	114	141	116	123	124	155.013	158.291	180.456	147.536	120.942	142.077	96.3403	116.698	100.133	129.263	89.8569	99.7908
ENSDARG00000103929	2.69751e-05	0.00231848	0.264862	1	44839	50247	-1	protein_coding	ildr1a	immunoglobulin-like domain containing receptor 1a [Source:ZFIN;Acc:ZDB-GENE-040426-1412]	585	567	420	776	551	433	352	508	665	464	655	619	608.607	641.08	569.862	581.157	546.223	569.624	440.413	520.024	472.256	517.051	478.506	498.149
ENSDARG00000068367	2.73984e-05	0.00234691	0.499924	20	51274297	51307815	-1	protein_coding	nfkbie	nuclear factor of kappa light polypeptide gene enhancer in B-cells inhibitor, epsilon [Source:ZFIN;Acc:ZDB-GENE-061215-132]	225	257	136	294	213	146	111	145	254	152	195	202	234.08	290.578	184.527	220.181	211.153	192.067	138.88	148.432	180.381	169.379	142.456	162.562
ENSDARG00000051874	2.81643e-05	0.0024044	-0.263513	25	22571475	22634675	1	protein_coding	stra6	stimulated by retinoic acid 6 [Source:NCBI gene;Acc:724007]	804	756	749	1071	838	668	785	1040	1570	922	1376	1304	836.444	854.774	1016.25	802.087	830.734	878.773	982.17	1064.62	1114.95	1027.42	1005.23	1049.41
ENSDARG00000026629	2.91939e-05	0.00248393	0.403164	20	26709009	26822550	-1	protein_coding	gmds	GDP-mannose 4,6-dehydratase [Source:ZFIN;Acc:ZDB-GENE-050419-45]	582	409	422	753	402	377	292	392	580	348	528	484	605.486	462.437	572.576	563.932	398.515	495.954	365.342	401.278	411.893	387.788	385.727	389.506
ENSDARG00000071445	2.93111e-05	0.00248556	0.219808	12	26385096	26408876	-1	protein_coding	myoz1b	myozenin 1b [Source:ZFIN;Acc:ZDB-GENE-040718-146]	3194	2967	2389	4451	3408	2504	2380	2466	3800	2542	4301	3645	3322.89	3354.65	3241.43	3333.42	3378.45	3294.08	2977.79	2524.37	2698.61	2832.64	3142.07	2933.37
ENSDARG00000041609	3.07892e-05	0.0026022	-0.376929	22	12641580	12693837	-1	protein_coding	adarb1a	adenosine deaminase RNA specific B1a [Source:ZFIN;Acc:ZDB-GENE-000627-2]	400	425	324	550	471	384	441	633	829	442	947	681	416.141	480.528	439.608	411.903	466.916	505.163	551.767	647.983	588.722	492.536	691.825	548.045
ENSDARG00000071076	3.16424e-05	0.00265716	0.402894	25	3326885	3336587	1	protein_coding	ldhbb	lactate dehydrogenase Bb [Source:NCBI gene;Acc:436747]	563	424	436	723	615	374	327	424	452	411	578	567	585.719	479.397	591.572	541.465	609.668	492.007	409.133	434.036	320.992	457.991	422.254	456.301
ENSDARG00000051819	3.16491e-05	0.00265716	0.796739	7	67183718	67214972	-1	protein_coding	swap70a	switching B cell complex subunit SWAP70a [Source:ZFIN;Acc:ZDB-GENE-040426-1182]	100	87	47	103	60	73	34	48	45	49	68	74	104.035	98.3668	63.7703	77.1382	59.4798	96.0335	42.5399	49.1361	31.9572	54.6024	49.677	59.5526
ENSDARG00000029995	3.23955e-05	0.00271085	0.217013	7	39385540	39394430	1	protein_coding	tnni2b.2	troponin I type 2b (skeletal, fast), tandem duplicate 2 [Source:ZFIN;Acc:ZDB-GENE-040801-9]	4789	4127	3322	5724	4302	3372	3295	3656	5347	3485	5008	5158	4982.25	4666.21	4507.34	4286.78	4264.7	4435.96	4122.61	3742.53	3797.22	3883.45	3658.56	4150.98
ENSDARG00000077836	3.42174e-05	0.00285389	0.665156	6	30668098	30676074	1	protein_coding	ttc22	tetratricopeptide repeat domain 22 [Source:ZFIN;Acc:ZDB-GENE-050208-292]	125	92	75	117	104	77	36	62	83	53	103	111	130.044	104.02	101.761	87.623	103.098	101.296	45.0422	63.4675	58.9433	59.0597	75.246	89.3289
ENSDARG00000053133	3.45431e-05	0.00287161	0.660353	8	22289320	22290886	1	protein_coding	b3gnt7l	UDP-GlcNAc:betaGal beta-1,3-N-acetylglucosaminyltransferase 7, like [Source:ZFIN;Acc:ZDB-GENE-040718-143]	244	162	161	270	177	185	98	147	130	112	170	239	253.846	183.166	218.447	202.207	175.465	243.373	122.615	150.479	92.3208	124.805	124.192	192.339
ENSDARG00000019122	3.65098e-05	0.00301867	-4.6539	22	14098028	14099399	1	protein_coding	he1.2	hatching enzyme 1, tandem dupliate 2 [Source:ZFIN;Acc:ZDB-GENE-030131-2100]	0	0	0	2	0	0	4	2	45	5	14	3	0	0	0	1.49783	0	0	5.00469	2.04734	31.9572	5.57167	10.2276	2.41429
ENSDARG00000103319	3.65503e-05	0.00301867	2.39144	19	48328898	48330287	-1	protein_coding	si:ch73-359m17.7	si:ch73-359m17.7 [Source:ZFIN;Acc:ZDB-GENE-141212-401]	15	14	7	13	8	9	3	6	0	3	0	2	15.6053	15.8291	9.49771	9.73588	7.93064	11.8398	3.75352	6.14202	0	3.343	0	1.60953
ENSDARG00000102701	3.73537e-05	0.00307501	-0.436159	16	35944222	35975254	-1	protein_coding	eva1ba	eva-1 homolog Ba (C. elegans) [Source:ZFIN;Acc:ZDB-GENE-030131-8941]	120	92	100	165	127	70	126	149	246	142	221	189	124.842	104.02	135.682	123.571	125.899	92.087	157.648	152.527	174.699	158.235	161.45	152.1
ENSDARG00000086685	3.75974e-05	0.00308506	0.496274	9	23900703	23902215	1	protein_coding	trim63b	tripartite motif containing 63b [Source:ZFIN;Acc:ZDB-GENE-040426-1003]	688	473	382	711	508	359	309	331	660	297	624	421	715.763	534.799	518.303	532.478	503.596	472.275	386.612	338.834	468.705	330.957	455.859	338.806
ENSDARG00000039052	3.92516e-05	0.00320599	1.01765	2	21326957	21335131	-1	protein_coding	klhl40a	kelch-like family member 40a [Source:NCBI gene;Acc:553257]	98	109	57	298	168	99	74	47	65	51	104	111	101.955	123.241	77.3385	223.176	166.543	130.237	92.5868	48.1125	46.1604	56.831	75.9765	89.3289
ENSDARG00000016081	3.93393e-05	0.00320599	-0.338609	2	5508542	5517438	-1	protein_coding	cldn15la	claudin 15-like a [Source:ZFIN;Acc:ZDB-GENE-010328-12]	774	737	607	1132	824	681	752	932	1744	1079	1267	1348	805.234	833.291	823.587	847.771	816.856	895.875	940.882	954.06	1238.52	1202.37	925.599	1084.82
ENSDARG00000101334	3.94506e-05	0.00320599	0.348509	15	43604032	43625549	-1	protein_coding	ctsc	cathepsin C [Source:ZFIN;Acc:ZDB-GENE-030619-9]	756	706	540	1039	608	490	456	590	716	521	727	773	786.507	798.241	732.68	778.122	602.728	644.609	570.535	603.965	508.474	580.568	531.105	622.083
ENSDARG00000056680	4.01765e-05	0.00325456	-0.385439	14	24215046	24221965	1	protein_coding	stc2a	stanniocalcin 2a [Source:ZFIN;Acc:ZDB-GENE-041008-14]	422	284	281	443	440	266	394	514	623	465	619	650	439.029	321.105	381.265	331.769	436.185	349.93	492.962	526.166	442.43	518.165	452.207	523.097
ENSDARG00000017246	4.07249e-05	0.00328451	-0.296321	18	46211210	46241856	-1	protein_coding	prx	periaxin [Source:ZFIN;Acc:ZDB-GENE-030131-5790]	1811	1696	1397	1991	1862	1264	1765	2160	3203	1756	3254	2602	1884.08	1917.59	1895.47	1491.09	1845.86	1662.83	2208.32	2211.13	2274.64	1956.77	2377.19	2094
ENSDARG00000053483	4.09527e-05	0.00328451	-0.509762	6	43450221	43474757	1	protein_coding	zgc:113054	zgc:113054 [Source:ZFIN;Acc:ZDB-GENE-050320-9]	527	324	366	815	459	337	577	667	945	793	873	711	548.266	366.332	496.594	610.365	455.02	443.333	721.927	682.787	671.101	883.667	637.765	572.188
ENSDARG00000012600	4.10382e-05	0.00328451	0.551223	2	41949186	41964402	-1	protein_coding	si:dkey-97a13.6	si:dkey-97a13.6 [Source:ZFIN;Acc:ZDB-GENE-070912-617]	149	120	84	150	101	79	73	78	114	80	113	88	155.013	135.678	113.972	112.337	100.124	103.927	91.3356	79.8462	80.9582	89.1467	82.5514	70.8193
ENSDARG00000009779	4.10645e-05	0.00328451	0.272488	19	348729	353231	1	protein_coding	mcl1a	MCL1 apoptosis regulator, BCL2 family member a [Source:ZFIN;Acc:ZDB-GENE-000511-7]	1344	1340	997	1628	1267	1026	958	1147	1396	972	1567	1376	1398.24	1515.08	1352.74	1219.23	1256.01	1349.73	1198.62	1174.15	991.383	1083.13	1144.76	1107.36
ENSDARG00000020504	4.14581e-05	0.00330557	-0.221382	3	45776370	45778123	-1	protein_coding	h3f3b.1	H3 histone, family 3B.1 [Source:ZFIN;Acc:ZDB-GENE-050417-65]	2700	2655	2381	4153	2881	2257	2797	3710	4503	3219	4512	4456	2808.95	3001.88	3230.58	3110.24	2856.02	2969.15	3499.53	3797.81	3197.85	3587.04	3296.21	3586.03
ENSDARG00000024694	4.3574e-05	0.00346338	-0.17729	9	16127209	16239130	-1	protein_coding	myo1b	myosin IB [Source:ZFIN;Acc:ZDB-GENE-030131-695]	1666	1459	1240	2377	1834	1298	1622	1892	2637	1839	2559	2478	1733.23	1649.62	1682.45	1780.17	1818.1	1707.56	2029.4	1936.78	1872.69	2049.26	1869.46	1994.21
ENSDARG00000042857	4.51926e-05	0.00358081	-0.902759	22	14127472	14128716	-1	protein_coding	si:ch211-246m6.4	si:ch211-246m6.4 [Source:ZFIN;Acc:ZDB-GENE-050208-498]	30	16	20	22	38	17	43	46	76	32	63	59	31.2106	18.0904	27.1363	16.4761	37.6705	22.364	53.8004	47.0888	53.9721	35.6587	46.0243	47.4811
ENSDARG00000039943	4.56347e-05	0.00360457	0.381516	16	34046733	34056443	1	protein_coding	tent5ba	terminal nucleotidyltransferase 5ba [Source:ZFIN;Acc:ZDB-GENE-061110-129]	686	492	487	981	752	514	422	499	730	372	795	724	713.683	556.281	660.769	734.685	745.48	676.181	527.995	510.811	518.417	414.532	580.782	582.649
ENSDARG00000010472	4.80238e-05	0.00377086	0.307306	2	44203075	44255537	-1	protein_coding	atp1a2a	ATPase Na+/K+ transporting subunit alpha 2 [Source:ZFIN;Acc:ZDB-GENE-001212-6]	2414	2378	1987	4442	3054	2026	1955	2053	2963	2242	3129	2795	2511.41	2688.69	2695.99	3326.68	3027.52	2665.26	2446.04	2101.59	2104.2	2498.34	2285.87	2249.32
ENSDARG00000063292	4.80373e-05	0.00377086	-0.354029	8	7311478	7352278	1	protein_coding	ssuh2rs1	ssu-2 homolog, related sequence 1 [Source:NCBI gene;Acc:767720]	1672	1367	1239	2015	1477	1020	1539	2069	3354	1709	2344	2260	1739.47	1545.6	1681.09	1509.06	1464.19	1341.84	1925.55	2117.97	2381.88	1904.4	1712.39	1818.77
ENSDARG00000004877	4.82446e-05	0.00377544	0.323717	20	33601046	33705044	-1	protein_coding	rock2b	rho-associated, coiled-coil containing protein kinase 2b [Source:ZFIN;Acc:ZDB-GENE-060125-2]	432	445	385	688	476	363	290	425	626	347	517	422	449.433	503.141	522.374	515.253	471.873	477.537	362.84	435.059	444.56	386.674	377.691	339.611
ENSDARG00000034105	4.95277e-05	0.00386393	0.21761	1	16548733	16619858	1	protein_coding	mtus1b	microtubule associated tumor suppressor 1b [Source:ZFIN;Acc:ZDB-GENE-070619-5]	714	631	504	988	705	556	467	622	842	529	901	791	742.813	713.442	683.835	739.927	698.887	731.434	584.298	636.722	597.954	589.483	658.22	636.569
ENSDARG00000038518	4.97909e-05	0.00387254	0.369773	8	1839695	1856656	1	protein_coding	snap29	synaptosome associated protein 29 [Source:ZFIN;Acc:ZDB-GENE-041111-226]	419	320	304	580	406	297	263	284	423	352	372	388	435.908	361.809	412.472	434.37	402.48	390.712	329.058	290.722	300.398	392.246	271.762	312.249
ENSDARG00000056090	5.06959e-05	0.00393087	-0.240169	8	27807266	27827660	1	protein_coding	capza1b	capping actin protein of muscle Z-line subunit alpha 1b [Source:ZFIN;Acc:ZDB-GENE-031002-24]	2863	2607	2403	4236	2960	2276	3254	3422	5192	3079	4383	4614	2978.53	2947.61	3260.43	3172.4	2934.34	2994.14	4071.32	3503	3687.15	3431.03	3201.97	3713.18
ENSDARG00000117639	5.14211e-05	0.00397494	4.09193	3	906519	909941	1	lincRNA	FP102809.1	NA	18	1	12	19	5	2	0	0	3	0	0	1	18.7264	1.13065	16.2818	14.2294	4.95665	2.63106	0	0	2.13048	0	0	0.804764
ENSDARG00000040466	5.26731e-05	0.00405935	-0.538123	9	44907768	44953664	-1	protein_coding	vil1	villin 1 [Source:ZFIN;Acc:ZDB-GENE-040426-799]	2028	2470	1822	3308	2333	2540	2943	2609	6415	4120	4490	4636	2109.84	2792.71	2472.12	2477.41	2312.77	3341.44	3682.2	2670.75	4555.67	4591.06	3280.14	3730.89
ENSDARG00000039272	5.29451e-05	0.00406795	-0.415822	2	8059957	8111346	-1	protein_coding	pls1	plastin 1 (I isoform) [Source:ZFIN;Acc:ZDB-GENE-030131-6205]	382	326	298	456	450	268	463	505	761	507	530	620	397.415	368.593	404.331	341.505	446.098	352.562	579.293	516.953	540.432	564.967	387.188	498.954
ENSDARG00000020298	5.39464e-05	0.00413236	0.489679	22	336256	339623	1	protein_coding	btg2	B-cell translocation gene 2 [Source:ZFIN;Acc:ZDB-GENE-000210-15]	583	752	428	890	522	452	344	405	806	423	537	541	606.526	850.251	580.717	666.534	517.474	594.619	430.403	414.586	572.389	471.363	392.302	435.378
ENSDARG00000099923	5.46049e-05	0.00416325	0.299107	14	48862987	48921546	1	protein_coding	zgc:154054	zgc:154054 [Source:ZFIN;Acc:ZDB-GENE-061103-283]	424	331	322	585	378	296	263	319	488	309	413	434	441.11	374.246	436.895	438.115	374.723	389.396	329.058	326.55	346.558	344.329	301.715	349.268
ENSDARG00000008306	5.46781e-05	0.00416325	-0.254173	22	10110358	10121880	-1	protein_coding	rdh5	retinol dehydrogenase 5 (11-cis/9-cis) [Source:ZFIN;Acc:ZDB-GENE-050208-411]	568	489	424	845	579	460	538	759	1042	633	881	844	590.921	552.889	575.29	632.833	573.98	605.143	673.131	776.965	739.986	705.374	643.609	679.221
ENSDARG00000100336	5.49386e-05	0.00417056	0.456066	6	23712911	23781581	1	protein_coding	pik3r6a	phosphoinositide-3-kinase, regulatory subunit 6a [Source:ZFIN;Acc:ZDB-GENE-170330-1]	129	129	91	147	116	94	76	80	127	80	128	119	134.206	145.854	123.47	110.09	114.994	123.66	95.0891	81.8935	90.1903	89.1467	93.5096	95.767
ENSDARG00000020623	5.62989e-05	0.00426107	0.325964	3	37776489	37785873	-1	protein_coding	baxa	BCL2 associated X, apoptosis regulator a [Source:ZFIN;Acc:ZDB-GENE-000511-6]	402	365	269	556	353	272	259	293	455	257	382	425	418.222	412.688	364.983	416.396	349.939	357.824	324.054	299.935	323.123	286.384	279.068	342.025
ENSDARG00000097208	5.66228e-05	0.00427283	0.57692	25	30298377	30299662	1	protein_coding	C25H11orf96	si:ch1073-281m9.1 [Source:NCBI gene;Acc:100330987]	263	317	196	251	239	194	111	196	244	183	249	194	273.613	358.417	265.936	187.977	236.928	255.212	138.88	200.639	173.279	203.923	181.905	156.124
ENSDARG00000058716	5.74789e-05	0.00432457	1.50578	8	12951155	12969237	1	protein_coding	cept1a	choline/ethanolamine phosphotransferase 1a [Source:ZFIN;Acc:ZDB-GENE-081105-47]	15	16	13	22	20	14	4	2	5	8	17	6	15.6053	18.0904	17.6386	16.4761	19.8266	18.4174	5.00469	2.04734	3.5508	8.91467	12.4192	4.82859
ENSDARG00000038473	5.93791e-05	0.00445431	0.241623	13	11746412	11763191	-1	protein_coding	ube2d3	ubiquitin-conjugating enzyme E2D 3 [Source:ZFIN;Acc:ZDB-GENE-030131-551]	936	928	709	1512	1009	710	721	807	1251	784	1089	1054	973.771	1049.25	961.982	1132.36	1000.25	934.025	902.095	826.101	888.41	873.638	795.562	848.222
ENSDARG00000110710	5.95562e-05	0.00445442	-1.56688	3	10743236	10749691	-1	protein_coding	CU210890.1	NA	5	5	6	9	15	4	26	31	26	7	30	31	5.20177	5.65327	8.14089	6.74023	14.8699	5.26211	32.5305	31.7337	18.4642	7.80034	21.9163	24.9477
ENSDARG00000006598	6.03144e-05	0.00449786	0.56553	16	26530426	26537114	-1	protein_coding	sgk2b	serum/glucocorticoid regulated kinase 2b [Source:ZFIN;Acc:ZDB-GENE-060929-44]	514	512	261	777	398	317	273	310	500	206	487	416	534.742	578.894	354.129	581.906	394.549	417.022	341.57	317.337	355.08	229.553	355.775	334.782
ENSDARG00000029439	6.30633e-05	0.00468906	-0.44447	8	11687254	11744994	1	protein_coding	atp2a2a	ATPase sarcoplasmic/endoplasmic reticulum Ca2+ transporting 2a [Source:ZFIN;Acc:ZDB-GENE-040426-702]	1132	880	831	1394	955	754	1312	1552	1577	1210	1565	2129	1177.68	994.975	1127.51	1043.99	946.72	991.908	1641.54	1588.73	1119.92	1348.34	1143.3	1713.34
ENSDARG00000057714	6.45006e-05	0.00478191	0.282232	4	2228754	2250264	1	protein_coding	cmah	cytidine monophospho-N-acetylneuraminic acid hydroxylase [Source:NCBI gene;Acc:431739]	585	521	469	832	598	496	451	494	753	487	604	576	608.607	589.07	636.346	623.097	592.815	652.502	564.279	505.693	534.75	542.681	441.248	463.544
ENSDARG00000008637	6.49772e-05	0.0048032	-0.232208	1	12105901	12126625	-1	protein_coding	mttp	microsomal triglyceride transfer protein [Source:NCBI gene;Acc:406207]	1212	1065	966	1820	1412	939	1285	1433	2239	1445	1885	1858	1260.91	1204.15	1310.68	1363.02	1399.76	1235.28	1607.76	1466.92	1590.05	1610.21	1377.07	1495.25
ENSDARG00000062750	6.55594e-05	0.00483215	0.350748	20	16946132	16972446	-1	protein_coding	si:ch73-74h11.1	si:ch73-74h11.1 [Source:ZFIN;Acc:ZDB-GENE-091204-215]	1042	887	681	1188	774	641	576	652	1116	711	950	814	1084.05	1002.89	923.991	889.71	767.289	843.253	720.675	667.432	792.538	792.292	694.017	655.078
ENSDARG00000069888	6.68461e-05	0.00491271	0.53612	15	2655566	2657508	-1	protein_coding	cldna	claudin a [Source:ZFIN;Acc:ZDB-GENE-010328-1]	172	154	106	249	129	134	91	103	155	124	119	162	178.941	174.121	143.822	186.48	127.882	176.281	113.857	105.438	110.075	138.177	86.9347	130.372
ENSDARG00000022712	6.81241e-05	0.00498775	0.321312	3	17030665	17107445	1	protein_coding	stat3	signal transducer and activator of transcription 3 (acute-phase response factor) [Source:ZFIN;Acc:ZDB-GENE-980526-68]	579	674	472	925	706	498	457	525	851	416	785	610	602.365	762.06	640.417	692.746	699.879	655.133	571.786	537.426	604.346	463.563	573.477	490.906
ENSDARG00000037527	6.82607e-05	0.00498775	1.36464	23	20357247	20363261	-1	protein_coding	si:rp71-17i16.5	si:rp71-17i16.5 [Source:ZFIN;Acc:ZDB-GENE-090312-117]	25	23	15	32	12	12	8	4	10	13	8	10	26.0088	26.005	20.3522	23.9653	11.896	15.7863	10.0094	4.09468	7.1016	14.4863	5.84435	8.04764
ENSDARG00000038978	7.18127e-05	0.00523221	0.424303	2	9552456	9560307	1	protein_coding	dnajb4	DnaJ heat shock protein family (Hsp40) member B4 [Source:ZFIN;Acc:ZDB-GENE-040801-192]	189	220	161	313	212	190	130	195	204	128	257	215	196.627	248.744	218.447	234.41	210.162	249.95	162.652	199.615	144.873	142.635	187.75	173.024
ENSDARG00000101405	7.29595e-05	0.00530054	0.978066	KN149895.1	56178	59774	1	protein_coding	CABZ01084230.1	NA	37	34	23	33	26	23	13	18	15	13	28	19	38.4931	38.4422	31.2068	24.7142	25.7746	30.2571	16.2652	18.426	10.6524	14.4863	20.4552	15.2905
ENSDARG00000008384	7.35772e-05	0.0053166	-0.344956	8	7393435	7444390	-1	protein_coding	hdac6	histone deacetylase 6 [Source:ZFIN;Acc:ZDB-GENE-030131-3232]	246	250	203	385	254	210	271	362	488	322	383	472	255.927	282.663	275.434	288.332	251.798	276.261	339.068	370.568	346.558	358.816	279.798	379.849
ENSDARG00000000796	7.35999e-05	0.0053166	-0.547023	23	32149269	32194397	-1	protein_coding	nr4a1	nuclear receptor subfamily 4, group A, member 1 [Source:ZFIN;Acc:ZDB-GENE-040704-11]	638	527	353	626	531	387	749	593	1413	534	980	1090	663.746	595.854	478.956	468.82	526.396	509.109	937.128	607.036	1003.46	595.054	715.933	877.193
ENSDARG00000079705	7.39294e-05	0.00532523	0.714326	19	27522425	27542433	-1	protein_coding	si:ch211-152p11.4	si:ch211-152p11.4 [Source:ZFIN;Acc:ZDB-GENE-060503-764]	94	143	80	103	91	67	46	49	95	57	93	87	97.7932	161.683	108.545	77.1382	90.211	88.1404	57.5539	50.1598	67.4652	63.517	67.9406	70.0145
ENSDARG00000104839	7.47392e-05	0.0053683	-0.269708	4	69619	72011	1	protein_coding	mansc1	MANSC domain containing 1 [Source:ZFIN;Acc:ZDB-GENE-070209-77]	753	778	582	1111	852	649	882	819	1376	954	1353	1295	783.386	879.648	789.667	832.044	844.613	853.778	1103.53	838.385	977.18	1063.07	988.426	1042.17
ENSDARG00000105039	7.53254e-05	0.00539513	0.851857	21	30600337	30648132	-1	protein_coding	phka1b	phosphorylase kinase, alpha 1b (muscle) [Source:ZFIN;Acc:ZDB-GENE-091204-81]	135	131	74	313	157	96	83	81	109	105	107	60	140.448	148.116	100.404	234.41	155.639	126.291	103.847	82.9172	77.4074	117.005	78.1682	48.2859
ENSDARG00000114393	7.63903e-05	0.00545599	4.36624	2	45172838	45191319	-1	protein_coding	CR407590.2	NA	2	2	5	4	2	4	0	0	0	0	0	0	2.08071	2.26131	6.78408	2.99566	1.98266	5.26211	0	0	0	0	0	0
ENSDARG00000104398	7.73141e-05	0.00550645	1.56465	16	45149355	45152169	-1	protein_coding	si:ch73-343g19.4	si:ch73-343g19.4 [Source:ZFIN;Acc:ZDB-GENE-100922-108]	34	23	18	26	16	23	15	6	5	12	4	11	35.372	26.005	24.4227	19.4718	15.8613	30.2571	18.7676	6.14202	3.5508	13.372	2.92217	8.85241
ENSDARG00000071506	7.79314e-05	0.00551912	0.213125	22	11972786	12091448	1	protein_coding	mgat5	alpha-1,6-mannosylglycoprotein 6-beta-N-acetylglucosaminyltransferase [Source:ZFIN;Acc:ZDB-GENE-060616-238]	922	936	748	1236	962	700	675	831	1096	751	1141	1101	959.206	1058.29	1014.9	925.658	953.659	920.87	844.541	850.669	778.335	836.865	833.55	886.046
ENSDARG00000101706	7.79538e-05	0.00551912	0.667192	7	16548219	16562202	-1	protein_coding	csrp3	cysteine and glycine-rich protein 3 (cardiac LIM protein) [Source:ZFIN;Acc:ZDB-GENE-041010-119]	59	80	71	108	98	75	52	40	61	52	75	85	61.3809	90.4522	96.3339	80.8827	97.1503	98.6646	65.061	40.9468	43.3197	57.9454	54.7908	68.405
ENSDARG00000078473	7.81449e-05	0.00551912	-0.381491	11	38540138	38554394	-1	protein_coding	nucks1a	nuclear casein kinase and cyclin-dependent kinase substrate 1a [Source:ZFIN;Acc:ZDB-GENE-040912-175]	1069	937	807	1256	1075	869	991	1233	1663	1384	1858	2197	1112.14	1059.42	1094.95	940.636	1065.68	1143.19	1239.91	1262.18	1181	1542.24	1357.35	1768.07
ENSDARG00000017126	7.99164e-05	0.00562856	-0.311469	18	44768829	44794015	1	protein_coding	ilvbl	ilvB (bacterial acetolactate synthase)-like [Source:NCBI gene;Acc:393639]	496	522	448	787	559	492	641	675	941	666	873	1006	516.015	590.201	607.853	589.395	554.153	647.24	802.002	690.977	668.26	742.147	637.765	809.593
ENSDARG00000058800	8.05392e-05	0.00565671	0.486449	19	7413942	7420867	-1	protein_coding	rab25a	RAB25, member RAS oncogene family a [Source:ZFIN;Acc:ZDB-GENE-041212-69]	189	166	126	216	170	128	104	126	203	96	127	184	196.627	187.688	170.959	161.765	168.526	168.388	130.122	128.982	144.162	106.976	92.779	148.077
ENSDARG00000008170	8.11124e-05	0.00568123	0.558387	10	42358426	42372811	1	protein_coding	dbnla	drebrin-like a [Source:ZFIN;Acc:ZDB-GENE-040704-42]	327	200	168	316	207	173	146	116	262	164	201	221	340.196	226.131	227.945	236.657	205.205	227.586	182.671	118.746	186.062	182.751	146.839	177.853
ENSDARG00000088439	8.15293e-05	0.0056947	0.509449	14	26224541	26227970	1	protein_coding	gm2a	GM2 ganglioside activator [Source:ZFIN;Acc:ZDB-GENE-050417-373]	335	340	266	568	242	263	217	209	286	243	337	344	348.518	384.422	360.913	425.383	239.902	345.984	271.504	213.947	203.106	270.783	246.193	276.839
ENSDARG00000027930	8.18473e-05	0.0057012	-0.308916	20	52273446	52314299	-1	protein_coding	naprt	nicotinate phosphoribosyltransferase [Source:NCBI gene;Acc:393864]	389	321	302	485	362	265	400	422	681	454	545	582	404.698	362.94	409.758	363.223	358.861	348.615	500.469	431.988	483.619	505.908	398.146	468.373
ENSDARG00000011665	8.28145e-05	0.00575277	0.208751	3	39566999	39577052	1	protein_coding	aldoaa	aldolase a, fructose-bisphosphate, a [Source:ZFIN;Acc:ZDB-GENE-030131-8369]	8078	7455	6340	13059	9402	6030	5984	7398	10655	6584	10264	9879	8403.98	8429.02	8602.21	9780.07	9320.48	7932.63	7487.02	7573.1	7566.75	7336.78	7498.3	7950.27
ENSDARG00000099960	8.53371e-05	0.00591181	0.550299	2	19163965	19215112	1	protein_coding	elovl1a	ELOVL fatty acid elongase 1a [Source:ZFIN;Acc:ZDB-GENE-041010-66]	163	122	148	176	158	116	70	94	164	105	123	169	169.578	137.94	200.809	131.809	156.63	152.601	87.5821	96.2249	116.466	117.005	89.8569	136.005
ENSDARG00000021372	8.61065e-05	0.00594821	0.227305	12	847187	850457	-1	protein_coding	tob1b	transducer of ERBB2, 1b [Source:ZFIN;Acc:ZDB-GENE-040426-2151]	3072	2981	2269	3737	3039	2144	2007	2770	3606	2194	3506	3347	3195.97	3370.48	3078.61	2798.69	3012.65	2820.49	2511.1	2835.56	2560.84	2444.85	2561.29	2693.55
ENSDARG00000057303	8.65548e-05	0.00594821	0.25642	1	38142354	38170906	1	protein_coding	galnt7	UDP-N-acetyl-alpha-D-galactosamine: polypeptide N-acetylgalactosaminyltransferase 7 [Source:ZFIN;Acc:ZDB-GENE-050522-284]	1101	956	779	1366	966	687	714	819	1154	845	1159	1035	1145.43	1080.9	1056.96	1023.02	957.625	903.768	893.337	838.385	819.524	941.612	846.7	832.931
ENSDARG00000011672	8.65664e-05	0.00594821	-0.254669	8	26586484	26609259	-1	protein_coding	sema3b	sema domain, immunoglobulin domain (Ig), short basic domain, secreted, (semaphorin) 3B [Source:ZFIN;Acc:ZDB-GENE-081105-78]	490	401	303	657	530	364	454	537	803	521	821	703	509.773	453.392	411.115	492.037	525.405	478.852	568.032	549.71	570.258	580.568	599.776	565.749
ENSDARG00000075249	8.75771e-05	0.0060014	-0.253598	3	21280658	21348478	-1	protein_coding	fam171a2a	family with sequence similarity 171 member A2a [Source:ZFIN;Acc:ZDB-GENE-110606-5]	406	454	332	647	482	350	476	564	787	510	699	683	422.384	513.316	450.463	484.547	477.821	460.435	595.558	577.349	558.896	568.31	510.65	549.654
ENSDARG00000103747	8.97352e-05	0.00613271	-0.215328	25	18563476	18577586	1	protein_coding	cav1	caveolin 1 [Source:ZFIN;Acc:ZDB-GENE-030131-2415]	1339	1131	1029	1927	1509	1031	1272	1578	2412	1564	2147	1850	1393.03	1278.77	1396.16	1443.16	1495.92	1356.31	1591.49	1615.35	1712.91	1742.82	1568.48	1488.81
ENSDARG00000077652	9.288e-05	0.00633057	-0.447126	1	10118455	10124192	1	protein_coding	lratb.2	lecithin retinol acyltransferase b, tandem duplicate 2 [Source:ZFIN;Acc:ZDB-GENE-081022-106]	85	89	58	109	91	82	86	126	173	111	182	154	88.4301	100.628	78.6953	81.6316	90.211	107.873	107.601	128.982	122.858	123.691	132.959	123.934
ENSDARG00000040432	9.46449e-05	0.00643357	-0.4053	2	55665095	55673225	1	protein_coding	klf2b	Kruppel-like factor 2b [Source:ZFIN;Acc:ZDB-GENE-011109-2]	419	293	269	374	328	265	354	381	693	441	688	540	435.908	331.281	364.983	280.094	325.156	348.615	442.915	390.018	492.141	491.421	502.614	434.573
ENSDARG00000023797	9.51032e-05	0.00644744	0.298224	18	35491473	35736591	-1	protein_coding	ryr1b	ryanodine receptor 1b (skeletal) [Source:ZFIN;Acc:ZDB-GENE-070705-417]	3403	3316	2591	4006	3775	2643	2623	2327	4186	2486	3921	3510	3540.32	3749.25	3515.51	3000.15	3742.27	3476.94	3281.83	2382.08	2972.73	2770.23	2864.46	2824.72
ENSDARG00000091260	9.65637e-05	0.00652846	0.331842	2	394166	424925	1	protein_coding	mylk4a	myosin light chain kinase family, member 4a [Source:ZFIN;Acc:ZDB-GENE-120824-2]	584	512	476	1031	705	504	496	501	759	421	705	626	607.567	578.894	645.844	772.131	698.887	663.026	620.582	512.858	539.011	469.135	515.033	503.783
ENSDARG00000033361	9.68133e-05	0.00652846	0.516895	21	31253048	31277336	1	protein_coding	asl	argininosuccinate lyase [Source:ZFIN;Acc:ZDB-GENE-040426-1152]	150	115	78	195	130	116	76	110	123	72	157	104	156.053	130.025	105.832	146.038	128.873	152.601	95.0891	112.604	87.3496	80.2321	114.695	83.6955
ENSDARG00000078878	9.71596e-05	0.00653444	-1.33724	1	454315	462165	-1	protein_coding	METTL21C	si:ch73-244f7.3 [Source:ZFIN;Acc:ZDB-GENE-121214-178]	11	7	9	3	15	7	23	18	41	16	37	26	11.4439	7.91457	12.2113	2.24674	14.8699	9.2087	28.777	18.426	29.1165	17.8293	27.0301	20.9239
ENSDARG00000021494	9.75588e-05	0.00654392	0.301732	23	25832689	25865856	1	protein_coding	hnf4a	hepatocyte nuclear factor 4, alpha [Source:ZFIN;Acc:ZDB-GENE-030131-1077]	417	326	323	573	464	296	300	320	514	270	470	414	433.827	368.593	438.251	429.128	459.977	389.396	375.352	327.574	365.022	300.87	343.356	333.172
ENSDARG00000056464	9.99675e-05	0.0066878	0.56942	2	24304854	24308682	1	protein_coding	fitm1l	fat storage-inducing transmembrane protein 1 [Source:NCBI gene;Acc:503747]	147	102	92	234	199	92	74	96	131	92	160	121	152.932	115.327	124.827	175.246	197.275	121.029	92.5868	98.2722	93.0309	102.519	116.887	97.3765
ENSDARG00000075752	0.000100426	0.00670077	0.230807	10	36950773	37075361	-1	protein_coding	myo18aa	myosin XVIIIAa [Source:ZFIN;Acc:ZDB-GENE-080425-5]	1052	1022	765	1323	1127	783	734	842	1206	895	1208	1197	1094.45	1155.53	1037.96	990.813	1117.23	1030.06	918.361	861.929	856.453	997.329	882.497	963.303
ENSDARG00000009702	0.000100815	0.00670909	1.06507	7	49695904	49715154	1	protein_coding	ascl1b	si:ch211-210p4.6 [Source:NCBI gene;Acc:560440]	121	68	32	59	42	48	22	38	41	32	43	33	125.883	76.8844	43.4181	44.1859	41.6358	63.1453	27.5258	38.8994	29.1165	35.6587	31.4134	26.5572
ENSDARG00000043492	0.000102898	0.00682977	1.47752	13	311380	318827	1	protein_coding	irf1a	interferon regulatory factor 1a [Source:ZFIN;Acc:ZDB-GENE-060421-4031]	23	18	14	18	12	11	9	8	7	4	3	9	23.9281	20.3518	18.9954	13.4805	11.896	14.4708	11.2606	8.18935	4.97112	4.45734	2.19163	7.24288
ENSDARG00000075643	0.000103282	0.0068374	0.888114	3	29941777	29948955	1	protein_coding	ifi35	interferon-induced protein 35 [Source:ZFIN;Acc:ZDB-GENE-100311-2]	157	133	74	94	73	106	58	74	61	57	72	86	163.336	150.377	100.404	70.3979	72.3671	139.446	72.568	75.7515	43.3197	63.517	52.5991	69.2097
ENSDARG00000055632	0.000104383	0.00689226	0.46984	15	24644016	24671419	1	protein_coding	smtnl	smoothelin, like [Source:ZFIN;Acc:ZDB-GENE-040212-1]	196	228	150	429	253	216	156	166	277	142	251	245	203.909	257.789	203.522	321.284	250.806	284.154	195.183	169.929	196.714	158.235	183.366	197.167
ENSDARG00000045672	0.00010518	0.00692686	3.94801	4	13535054	13538714	-1	protein_coding	il26	interleukin 26 [Source:ZFIN;Acc:ZDB-GENE-060209-4]	5	7	5	5	2	4	0	0	0	0	0	2	5.20177	7.91457	6.78408	3.74457	1.98266	5.26211	0	0	0	0	0	1.60953
ENSDARG00000010680	0.000105858	0.00695343	-0.691742	3	23092762	23096141	1	protein_coding	gngt2a	guanine nucleotide binding protein (G protein), gamma transducing activity polypeptide 2a [Source:ZFIN;Acc:ZDB-GENE-030131-7595]	163	110	257	297	203	174	282	356	462	255	515	472	169.578	124.372	348.702	222.428	201.24	228.902	352.831	364.426	328.094	284.155	376.23	379.849
ENSDARG00000086805	0.000107766	0.00706047	0.573275	24	32414643	32452355	-1	protein_coding	itprid1	ITPR interacting domain containing 1 [Source:ZFIN;Acc:ZDB-GENE-091204-197]	92	86	78	129	69	60	35	64	97	56	84	74	95.7125	97.2362	105.832	96.6099	68.4018	78.9317	43.791	65.5148	68.8855	62.4027	61.3657	59.5526
ENSDARG00000112287	0.000108923	0.00711791	0.35382	22	254390	263117	-1	protein_coding	zgc:66156	zgc:66156 [Source:ZFIN;Acc:ZDB-GENE-040426-1554]	1668	1346	1263	1900	1573	987	974	1015	1494	1272	1652	1614	1735.31	1521.86	1713.66	1422.94	1559.36	1298.43	1218.64	1039.02	1060.98	1417.43	1206.86	1298.89
ENSDARG00000033144	0.000112073	0.0073049	0.87651	12	13319132	13331980	1	protein_coding	psme2	proteasome activator subunit 2 [Source:ZFIN;Acc:ZDB-GENE-991110-16]	215	141	57	180	83	110	56	86	89	80	86	95	223.676	159.422	77.3385	134.805	82.2804	144.708	70.0657	88.0355	63.2042	89.1467	62.8268	76.4526
ENSDARG00000060153	0.000116454	0.007571	0.275703	6	45918981	45929465	1	protein_coding	h6pd	hexose-6-phosphate dehydrogenase (glucose 1-dehydrogenase) [Source:ZFIN;Acc:ZDB-GENE-110408-60]	563	608	443	969	618	444	404	484	720	499	713	689	585.719	687.437	601.069	725.698	612.642	584.094	505.474	495.456	511.315	556.053	520.878	554.483
ENSDARG00000021789	0.000118621	0.00769215	-0.362543	20	15015557	15021628	1	protein_coding	myoc	myocilin [Source:ZFIN;Acc:ZDB-GENE-050425-2]	642	500	394	920	681	386	627	643	1235	689	1138	956	667.907	565.327	534.585	689.001	675.096	507.794	784.485	658.219	877.047	767.776	831.359	769.355
ENSDARG00000004954	0.000119589	0.00773515	0.731654	3	29914427	29941357	-1	protein_coding	grna	granulin a [Source:ZFIN;Acc:ZDB-GENE-030131-8434]	129	115	54	137	74	69	48	73	71	45	73	95	134.206	130.025	73.268	102.601	73.3584	90.7714	60.0563	74.7279	50.4213	50.145	53.3297	76.4526
ENSDARG00000017354	0.000120531	0.00777625	0.385887	6	45874595	45905746	-1	protein_coding	epha2a	eph receptor A2 a [Source:ZFIN;Acc:ZDB-GENE-990415-63]	252	209	185	437	281	188	148	201	312	162	285	281	262.169	236.306	251.011	327.276	278.564	247.319	185.174	205.758	221.57	180.522	208.205	226.139
ENSDARG00000054827	0.000122671	0.00789423	0.868142	22	31004735	31020690	-1	protein_coding	ssuh2.4	ssu-2 homolog, tandem duplicate 4 [Source:ZFIN;Acc:ZDB-GENE-070424-72]	76	66	28	78	44	49	29	27	33	41	37	48	79.0669	74.6231	37.9908	58.4153	43.6185	64.4609	36.284	27.6391	23.4353	45.6877	27.0301	38.6287
ENSDARG00000087910	0.000130106	0.00835148	-0.583138	10	406146	417188	1	protein_coding	dact3a	dishevelled-binding antagonist of beta-catenin 3a [Source:ZFIN;Acc:ZDB-GENE-091204-226]	84	68	47	92	59	67	92	104	197	104	137	106	87.3897	76.8844	63.7703	68.9001	58.4885	88.1404	115.108	106.462	139.901	115.891	100.084	85.305
ENSDARG00000020625	0.000132262	0.00846844	0.195009	6	31368071	31429161	1	protein_coding	jak1	Janus kinase 1 [Source:NCBI gene;Acc:30280]	1258	1200	965	1670	1267	945	890	1114	1669	952	1638	1294	1308.76	1356.78	1309.33	1250.69	1256.01	1243.17	1113.54	1140.37	1185.26	1060.85	1196.63	1041.37
ENSDARG00000020028	0.000135449	0.00865066	-0.577528	9	39026311	39139722	1	protein_coding	cps1	carbamoyl-phosphate synthase 1, mitochondrial [Source:ZFIN;Acc:ZDB-GENE-081105-17]	49	44	51	83	69	39	83	87	140	60	120	98	50.9773	49.7487	69.1976	62.1599	68.4018	51.3056	103.847	89.0592	99.4224	66.86	87.6652	78.8669
ENSDARG00000052336	0.000136796	0.00871474	-0.493643	20	23238833	23244193	1	protein_coding	ociad2	OCIA domain containing 2 [Source:ZFIN;Acc:ZDB-GENE-041014-253]	202	232	203	384	204	202	298	294	659	321	414	389	210.151	262.312	275.434	287.583	202.231	265.737	372.849	300.959	467.995	357.701	302.445	313.053
ENSDARG00000051762	0.000137756	0.00875386	0.756462	25	34662358	34670413	-1	protein_coding	CABZ01080568.1	NA	203	316	231	722	354	267	175	188	219	277	223	279	211.192	357.286	313.424	540.716	350.931	351.246	218.955	192.45	155.525	308.671	162.911	224.529
ENSDARG00000068589	0.000138212	0.00876094	-0.311696	21	547098	551014	-1	protein_coding	vimr1	vimentin-related 1 [Source:ZFIN;Acc:ZDB-GENE-130530-722]	1189	1028	929	1590	1408	991	1095	1537	2152	1372	1961	2399	1236.98	1162.31	1260.48	1190.77	1395.79	1303.69	1370.03	1573.38	1528.26	1528.87	1432.6	1930.63
ENSDARG00000014976	0.000138838	0.00877866	0.539709	9	94884	100579	-1	protein_coding	lims2	LIM and senescent cell antigen-like domains 2 [Source:ZFIN;Acc:ZDB-GENE-050522-56]	637	463	524	776	543	290	283	491	597	346	492	389	662.705	523.492	710.971	581.157	538.292	381.503	354.082	502.622	423.965	385.56	359.428	313.053
ENSDARG00000036282	0.000140392	0.00885484	0.2742	13	7049210	7065999	1	protein_coding	rnaset2	ribonuclease T2 [Source:NCBI gene;Acc:791890]	418	404	333	533	438	300	264	369	538	287	504	421	434.868	456.784	451.82	399.171	434.202	394.658	330.31	377.734	382.066	319.814	368.194	338.806
ENSDARG00000068939	0.000140992	0.00887062	1.34952	15	29154547	29162261	-1	protein_coding	xaf1	XIAP associated factor 1 [Source:ZFIN;Acc:ZDB-GENE-060929-840]	58	45	18	25	22	22	11	13	8	15	20	21	60.3405	50.8794	24.4227	18.7229	21.8093	28.9416	13.7629	13.3077	5.68128	16.715	14.6109	16.9001
ENSDARG00000009978	0.000141644	0.00888954	-0.371444	16	23431189	23432552	1	protein_coding	icn	ictacalcin [Source:ZFIN;Acc:ZDB-GENE-030131-8599]	2017	1214	1465	2728	1751	1319	1731	2084	3565	2313	3473	2796	2098.39	1372.61	1987.73	2043.04	1735.82	1735.18	2165.78	2133.33	2531.72	2577.45	2537.18	2250.12
ENSDARG00000010276	0.000144457	0.0090437	0.681633	20	34121818	34127415	-1	protein_coding	ptgs2b	prostaglandin-endoperoxide synthase 2b [Source:ZFIN;Acc:ZDB-GENE-041014-323]	154	155	90	128	95	74	57	65	101	77	102	116	160.214	175.251	122.113	95.861	94.1763	97.3491	71.3168	66.5385	71.7261	85.8037	74.5155	93.3527
ENSDARG00000103435	0.000144976	0.00905385	0.431255	13	23132666	23226460	1	protein_coding	sorbs1	sorbin and SH3 domain containing 1 [Source:ZFIN;Acc:ZDB-GENE-090313-168]	1358	1678	972	2409	1435	1552	960	1133	1847	910	1748	1705	1412.8	1897.24	1318.82	1804.13	1422.56	2041.7	1201.13	1159.82	1311.67	1014.04	1276.99	1372.12
ENSDARG00000077641	0.000147281	0.00917521	-0.503507	16	42900238	42933332	-1	protein_coding	thbs3a	thrombospondin 3a [Source:NCBI gene;Acc:252849]	222	137	160	350	257	154	261	259	566	265	388	381	230.959	154.899	217.09	262.12	254.772	202.591	326.556	265.13	401.95	295.299	283.451	306.615
ENSDARG00000104200	0.00014823	0.00921167	0.343444	15	17887307	17936128	1	lincRNA	BX901923.2	alpha-2-macroglobulin-like protein 1 [Source:NCBI gene;Acc:407643]	790	610	568	1034	841	640	459	547	805	693	774	856	821.879	689.698	770.671	774.377	833.708	841.938	574.288	559.947	571.679	772.234	565.441	688.878
ENSDARG00000098988	0.000163379	0.0101283	1.95527	11	40208239	40215554	1	protein_coding	si:ch211-193i15.1	si:ch211-193i15.1 [Source:ZFIN;Acc:ZDB-GENE-141216-405]	8	7	11	24	8	9	4	4	8	0	2	2	8.32283	7.91457	14.925	17.9739	7.93064	11.8398	5.00469	4.09468	5.68128	0	1.46109	1.60953
ENSDARG00000078619	0.00016901	0.0104518	0.391175	7	6652967	6668424	1	protein_coding	pnp5a	purine nucleoside phosphorylase 5a [Source:ZFIN;Acc:ZDB-GENE-040426-2553]	2788	2738	1752	4004	3235	2239	1674	2327	2501	2386	2613	3169	2900.51	3095.73	2377.14	2998.65	3206.95	2945.47	2094.46	2382.08	1776.11	2658.8	1908.91	2550.3
ENSDARG00000068415	0.000171154	0.0105587	-0.265112	8	31008287	31013664	1	protein_coding	ptgesl	prostaglandin E synthase 2-like [Source:NCBI gene;Acc:799964]	357	328	328	573	435	284	393	448	716	423	637	640	371.406	370.854	445.035	429.128	431.228	373.61	491.711	458.604	508.474	471.363	465.356	515.049
ENSDARG00000099476	0.000172894	0.0106332	0.45395	6	19263433	19271210	-1	protein_coding	zgc:174863	zgc:174863 [Source:ZFIN;Acc:ZDB-GENE-080204-87]	385	319	217	401	290	240	163	238	289	260	385	257	400.536	360.678	294.429	300.315	287.486	315.727	203.941	243.633	205.236	289.727	281.259	206.824
ENSDARG00000076182	0.0001732	0.0106332	1.07566	9	41218967	41247197	1	protein_coding	stat1b	signal transducer and activator of transcription 1b [Source:ZFIN;Acc:ZDB-GENE-030616-23]	118	101	47	79	40	71	24	56	57	41	55	25	122.762	114.196	63.7703	59.1642	39.6532	93.4025	30.0281	57.3255	40.4791	45.6877	40.1799	20.1191
ENSDARG00000001431	0.000174984	0.0107167	0.205073	7	6969909	7133475	1	protein_coding	actn3b	actinin alpha 3b [Source:ZFIN;Acc:ZDB-GENE-030131-2040]	11533	12006	8803	15791	12810	8996	9344	9460	15207	9365	14175	13825	11998.4	13574.6	11944	11826.1	12698.9	11834.5	11691	9683.91	10799.4	10435.7	10355.5	11125.9
ENSDARG00000032932	0.000175873	0.0107452	0.35546	17	26990531	27048640	-1	protein_coding	cnksr1	connector enhancer of kinase suppressor of Ras 1 [Source:ZFIN;Acc:ZDB-GENE-040426-1802]	259	258	157	378	285	231	188	197	328	201	278	240	269.452	291.708	213.02	283.09	282.529	303.887	235.22	201.663	232.932	223.981	203.091	193.143
ENSDARG00000003219	0.0001783	0.0108673	-0.431195	23	33739215	33753361	-1	protein_coding	bin2a	bridging integrator 2a [Source:ZFIN;Acc:ZDB-GENE-041114-126]	545	423	462	735	516	423	595	621	1442	636	898	822	566.993	478.266	626.849	550.452	511.526	556.468	744.448	635.699	1024.05	708.717	656.028	661.516
ENSDARG00000102058	0.000190405	0.0115534	0.324861	14	31751260	31755722	1	protein_coding	si:dkeyp-11e3.1	si:dkeyp-11e3.1 [Source:ZFIN;Acc:ZDB-GENE-141222-55]	245	230	168	328	208	162	144	195	254	162	259	243	254.887	260.05	227.945	245.644	206.197	213.116	180.169	199.615	180.381	180.522	189.211	195.558
ENSDARG00000075993	0.000191025	0.0115534	0.547929	17	5566138	5583345	-1	protein_coding	clic5a	chloride intracellular channel 5a [Source:ZFIN;Acc:ZDB-GENE-041114-84]	274	348	241	462	433	282	190	251	456	158	390	234	285.057	393.467	326.993	345.998	429.246	370.979	237.723	256.941	323.833	176.065	284.912	188.315
ENSDARG00000077709	0.000191235	0.0115534	0.232541	8	36803415	36978659	1	protein_coding	iqsec2b	IQ motif and Sec7 domain ArfGEF 2b [Source:ZFIN;Acc:ZDB-GENE-081105-73]	914	973	731	1326	1100	817	689	922	1104	797	1283	1073	950.883	1100.13	991.832	993.06	1090.46	1074.79	862.058	943.823	784.016	888.124	937.288	863.512
ENSDARG00000027046	0.000191379	0.0115534	0.31316	20	34012571	34028969	-1	protein_coding	scyl3	SCY1-like, kinase-like 3 [Source:ZFIN;Acc:ZDB-GENE-030131-2559]	338	296	236	497	320	292	182	279	395	254	423	351	351.64	334.673	320.208	372.21	317.226	384.134	227.713	285.604	280.513	283.041	309.02	282.472
ENSDARG00000053803	0.000192131	0.0115712	0.446015	19	43790932	43819610	-1	protein_coding	klhl43	kelch-like family member 43 [Source:ZFIN;Acc:ZDB-GENE-141212-285]	873	792	718	934	947	669	691	636	775	495	748	903	908.229	895.477	974.193	699.486	938.789	880.088	864.56	651.054	550.374	551.595	546.447	726.702
ENSDARG00000030215	0.000193919	0.0116177	-0.372933	19	43314700	43338280	1	protein_coding	matn1	matrilin 1 [Source:ZFIN;Acc:ZDB-GENE-050307-3]	4382	3443	2809	7011	3796	3450	4760	5268	8833	4647	6147	7640	4558.83	3892.84	3811.29	5250.64	3763.09	4538.57	5955.58	5392.69	6272.84	5178.31	4490.65	6148.4
ENSDARG00000009438	0.000194149	0.0116177	0.411404	11	22592935	22605981	-1	protein_coding	myog	myogenin [Source:ZFIN;Acc:ZDB-GENE-980526-265]	176	228	136	257	194	148	127	168	188	132	187	200	183.102	257.789	184.527	192.471	192.318	194.698	158.899	171.976	133.51	147.092	136.612	160.953
ENSDARG00000056047	0.000194737	0.0116177	1.21729	5	29142797	29152464	-1	protein_coding	noxa1	NADPH oxidase activator 1 [Source:ZFIN;Acc:ZDB-GENE-050913-32]	17	43	16	31	26	14	4	11	14	14	16	16	17.686	48.6181	21.709	23.2163	25.7746	18.4174	5.00469	11.2604	9.94224	15.6007	11.6887	12.8762
ENSDARG00000007370	0.000194787	0.0116177	0.484988	7	25558275	25697285	-1	protein_coding	dysf	dysferlin, limb girdle muscular dystrophy 2B (autosomal recessive) [Source:ZFIN;Acc:ZDB-GENE-070501-1]	511	442	346	729	714	314	310	376	647	303	552	363	531.621	499.749	469.458	545.958	707.809	413.076	387.863	384.9	459.473	337.643	403.26	292.13
ENSDARG00000104818	0.000195193	0.0116177	-0.24663	25	30380705	30383617	-1	protein_coding	ces2b	carboxylesterase 2b [Source:ZFIN;Acc:ZDB-GENE-041014-96]	1181	1198	1038	1765	1326	962	1343	1565	2286	1510	1830	1800	1228.66	1354.52	1408.37	1321.83	1314.5	1265.54	1680.32	1602.04	1623.43	1682.64	1336.89	1448.58
ENSDARG00000058244	0.000202129	0.0120023	0.669854	4	12317461	12323228	-1	protein_coding	il17ra1a	interleukin 17 receptor A1a [Source:ZFIN;Acc:ZDB-GENE-070705-242]	108	90	69	104	60	63	51	39	73	47	97	64	112.358	101.759	93.6203	77.8871	59.4798	82.8783	63.8098	39.9231	51.8417	52.3737	70.8627	51.5049
ENSDARG00000067524	0.000202959	0.0120234	0.535737	8	3307765	3413237	-1	protein_coding	fut9b	fucosyltransferase 9b [Source:ZFIN;Acc:ZDB-GENE-030131-9925]	81	69	57	88	68	61	39	55	78	38	66	72	84.2686	78.0151	77.3385	65.9045	67.4104	80.2472	48.7957	56.3018	55.3925	42.3447	48.2159	57.943
ENSDARG00000104593	0.000210551	0.0124441	-0.741682	3	12710350	12715432	1	protein_coding	cyp2k18	cytochrome P450, family 2, subfamily K, polypeptide 18 [Source:ZFIN;Acc:ZDB-GENE-040426-1584]	127	124	135	174	117	108	228	245	518	152	250	188	132.125	140.201	183.17	130.311	115.986	142.077	285.267	250.799	367.863	169.379	182.636	151.296
ENSDARG00000077341	0.000211475	0.0124696	-0.305406	23	39807857	39849155	-1	protein_coding	ppp1r14c	protein phosphatase 1, regulatory (inhibitor) subunit 14C [Source:ZFIN;Acc:ZDB-GENE-050706-92]	956	1010	884	1385	973	927	971	1408	2196	1211	1788	1512	994.578	1141.96	1199.42	1037.25	964.564	1219.49	1214.89	1441.33	1559.51	1349.46	1306.21	1216.8
ENSDARG00000088640	0.000217281	0.012759	2.9192	4	44599987	44611273	-1	protein_coding	znf1115	zinc finger protein 1115 [Source:ZFIN;Acc:ZDB-GENE-131119-74]	10	3	5	20	8	2	0	3	0	0	3	1	10.4035	3.39196	6.78408	14.9783	7.93064	2.63106	0	3.07101	0	0	2.19163	0.804764
ENSDARG00000021309	0.000217389	0.012759	0.281343	6	48382697	48418021	-1	protein_coding	rhoca	ras homolog family member Ca [Source:ZFIN;Acc:ZDB-GENE-040426-1337]	1185	934	867	1771	1009	765	763	893	1352	880	1216	1125	1232.82	1056.03	1176.36	1326.33	1000.25	1006.38	954.645	914.137	960.136	980.614	888.341	905.36
ENSDARG00000062501	0.000222781	0.0130453	-0.458108	17	17939095	17948587	-1	protein_coding	hhipl1	HHIP-like 1 [Source:ZFIN;Acc:ZDB-GENE-090306-3]	80	78	63	155	95	84	106	123	213	125	154	169	83.2283	88.1909	85.4794	116.082	94.1763	110.504	132.624	125.911	151.264	139.292	112.504	136.005
ENSDARG00000100280	0.000227727	0.0133042	0.985016	6	57401178	57426097	-1	protein_coding	znfx1	zinc finger, NFX1-type containing 1 [Source:ZFIN;Acc:ZDB-GENE-110804-2]	53	74	36	36	38	39	19	25	28	21	50	28	55.1387	83.6683	48.8454	26.9609	37.6705	51.3056	23.7723	25.5917	19.8845	23.401	36.5272	22.5334
ENSDARG00000006757	0.000232124	0.0135299	0.256018	6	3680651	3692280	1	protein_coding	klhl41b	kelch-like family member 41b [Source:NCBI gene;Acc:321064]	3032	2327	2074	3196	2864	2023	1915	2251	3128	1830	3277	3045	3154.35	2631.03	2814.04	2393.53	2839.17	2661.31	2396	2304.28	2221.38	2039.23	2393.99	2450.51
ENSDARG00000092604	0.000237804	0.0138292	4.50327	1	58137020	58145365	1	protein_coding	si:ch211-15j1.4	si:ch211-15j1.4 [Source:ZFIN;Acc:ZDB-GENE-081031-6]	0	17	0	9	7	9	1	0	0	0	1	0	0	19.2211	0	6.74023	6.93931	11.8398	1.25117	0	0	0	0.730544	0
ENSDARG00000102929	0.000244308	0.0141749	0.792819	7	45992048	45993499	-1	protein_coding	C18H19orf12	zgc:101715 [Source:ZFIN;Acc:ZDB-GENE-040912-59]	97	60	61	59	54	51	28	41	50	43	41	61	100.914	67.8392	82.7657	44.1859	53.5318	67.0919	35.0328	41.9704	35.508	47.9164	29.9523	49.0906
ENSDARG00000089399	0.000252715	0.0146292	0.693112	16	46639772	46645396	-1	protein_coding	tmem176l.2	transmembrane protein 176l.2 [Source:ZFIN;Acc:ZDB-GENE-080829-12]	819	461	487	607	816	302	430	411	425	350	434	401	852.05	521.231	660.769	454.591	808.925	397.289	538.004	420.728	301.818	390.017	317.056	322.711
ENSDARG00000091561	0.000256494	0.0148043	1.6868	4	49969199	49987980	-1	protein_coding	si:dkey-156k2.4	si:dkey-156k2.4 [Source:ZFIN;Acc:ZDB-GENE-110913-8]	73	10	25	67	44	13	3	24	9	10	24	11	75.9458	11.3065	33.9204	50.1773	43.6185	17.1019	3.75352	24.5681	6.39144	11.1433	17.533	8.85241
ENSDARG00000087641	0.000256908	0.0148043	0.562224	23	934927	969844	-1	protein_coding	cdh26.2	cadherin 26, tandem duplicate 2 [Source:ZFIN;Acc:ZDB-GENE-100922-183]	114	148	108	165	168	93	88	74	114	119	124	107	118.6	167.337	146.536	123.571	166.543	122.344	110.103	75.7515	80.9582	132.606	90.5874	86.1098
ENSDARG00000040076	0.000259719	0.0149324	0.387071	16	41984032	41990421	-1	protein_coding	pycard	PYD and CARD domain containing [Source:NCBI gene;Acc:57923]	701	575	430	709	511	481	350	457	603	515	545	589	729.288	650.125	583.431	530.98	506.57	632.769	437.91	467.817	428.226	573.882	398.146	474.006
ENSDARG00000044073	0.000262541	0.0150605	0.290617	17	6438051	6451801	-1	protein_coding	fuca2	alpha-L-fucosidase 2 [Source:ZFIN;Acc:ZDB-GENE-040822-39]	1032	772	701	1199	842	570	552	745	972	686	994	953	1073.64	872.864	951.128	897.948	834.7	749.851	690.647	762.634	690.275	764.433	726.16	766.941
ENSDARG00000005821	0.000265123	0.0151743	0.826154	7	41329748	41338923	-1	protein_coding	ncf2	neutrophil cytosolic factor 2 [Source:ZFIN;Acc:ZDB-GENE-070209-29]	40	44	23	44	30	27	15	16	23	22	37	26	41.6141	49.7487	31.2068	32.9522	29.7399	35.5193	18.7676	16.3787	16.3337	24.5154	27.0301	20.9239
ENSDARG00000068233	0.000271835	0.0155234	0.814278	5	26869580	26879321	-1	protein_coding	zgc:64051	zgc:64051 [Source:ZFIN;Acc:ZDB-GENE-040426-1349]	57	53	39	63	42	21	18	26	35	21	35	50	59.3002	59.9246	52.9158	47.1816	41.6358	27.6261	22.5211	26.6154	24.8556	23.401	25.569	40.2382
ENSDARG00000054778	0.000274564	0.015644	-0.646336	19	42432625	42456001	1	protein_coding	pogza	pogo transposable element derived with ZNF domain a [Source:ZFIN;Acc:ZDB-GENE-040914-76]	151	144	112	208	276	185	286	205	534	263	346	370	157.093	162.814	151.963	155.774	273.607	243.373	357.835	209.852	379.225	293.07	252.768	297.763
ENSDARG00000038064	0.000277395	0.0157699	0.352542	17	43468732	43476280	1	protein_coding	chmp3	charged multivesicular body protein 3 [Source:NCBI gene;Acc:406621]	217	210	134	342	251	170	161	156	269	155	248	219	225.757	237.437	181.813	256.129	248.824	223.64	201.439	159.692	191.033	172.722	181.175	176.243
ENSDARG00000052115	0.00028479	0.016154	1.06348	25	10410620	10436906	1	protein_coding	ehf	ets homologous factor [Source:ZFIN;Acc:ZDB-GENE-060312-7]	31	26	12	37	28	16	12	13	16	19	10	11	32.251	29.397	16.2818	27.7098	27.7572	21.0484	15.0141	13.3077	11.3626	21.1723	7.30544	8.85241
ENSDARG00000078912	0.000293459	0.0166086	1.08022	19	2670130	2683769	1	protein_coding	si:ch73-24k9.2	si:ch73-24k9.2 [Source:ZFIN;Acc:ZDB-GENE-121214-29]	28	16	15	29	15	13	9	8	12	10	15	10	29.1299	18.0904	20.3522	21.7185	14.8699	17.1019	11.2606	8.18935	8.52192	11.1433	10.9582	8.04764
ENSDARG00000041923	0.000301741	0.0170393	1.67682	20	38257766	38291952	1	protein_coding	ccl38.6	chemokine (C-C motif) ligand 38, duplicate 6 [Source:ZFIN;Acc:ZDB-GENE-041014-165]	8	14	14	10	7	8	3	4	4	4	5	3	8.32283	15.8291	18.9954	7.48914	6.93931	10.5242	3.75352	4.09468	2.84064	4.45734	3.65272	2.41429
ENSDARG00000099902	0.000303583	0.0171052	0.280846	11	37250839	37275790	1	protein_coding	il17rc	interleukin 17 receptor C [Source:ZFIN;Acc:ZDB-GENE-120111-3]	458	419	302	653	423	316	342	341	488	316	529	445	476.482	473.744	409.758	489.041	419.332	415.707	427.901	349.071	346.558	352.13	386.458	358.12
ENSDARG00000099186	0.000311834	0.0175312	0.28857	15	11643659	11671173	1	protein_coding	slc1a5	solute carrier family 1 member 5 [Source:ZFIN;Acc:ZDB-GENE-070501-4]	1376	1350	1021	1990	1286	1169	897	1179	1712	869	1893	1457	1431.53	1526.38	1385.31	1490.34	1274.85	1537.85	1122.3	1206.91	1215.79	968.356	1382.92	1172.54
ENSDARG00000006220	0.000313332	0.0175764	-0.46654	9	9969987	10003782	-1	protein_coding	ugt1a1	UDP glucuronosyltransferase 1 family, polypeptide A1 [Source:ZFIN;Acc:ZDB-GENE-071004-4]	1396	1872	1155	2540	1654	1290	1882	1745	4520	2221	2682	3169	1452.33	2116.58	1567.12	1902.24	1639.66	1697.03	2354.71	1786.3	3209.92	2474.94	1959.32	2550.3
ENSDARG00000026400	0.000316151	0.0176703	-0.913758	5	60873055	60885935	-1	protein_coding	rad51d	RAD51 paralog D [Source:ZFIN;Acc:ZDB-GENE-040426-2490]	15	12	13	27	18	6	30	21	39	32	40	35	15.6053	13.5678	17.6386	20.2207	17.8439	7.89317	37.5352	21.4971	27.6962	35.6587	29.2217	28.1668
ENSDARG00000079914	0.000316399	0.0176703	1.08573	15	3246323	3252727	-1	protein_coding	stoml3a	stomatin (EPB72)-like 3a [Source:ZFIN;Acc:ZDB-GENE-070620-18]	39	38	31	22	25	28	7	11	25	19	18	27	40.5738	42.9648	42.0613	16.4761	24.7832	36.8348	8.75821	11.2604	17.754	21.1723	13.1498	21.7286
ENSDARG00000099453	0.00031902	0.0177775	-0.204547	3	14496319	14498295	-1	protein_coding	elof1	ELF1 homolog, elongation factor 1 [Source:ZFIN;Acc:ZDB-GENE-040426-1385]	855	801	702	1238	939	692	863	1146	1404	863	1409	1388	889.502	905.653	952.484	927.156	930.859	910.345	1079.76	1173.12	997.064	961.67	1029.34	1117.01
ENSDARG00000061741	0.000321339	0.0178674	0.296957	8	21254192	21353035	1	protein_coding	itpr3	inositol 1,4,5-trisphosphate receptor, type 3 [Source:ZFIN;Acc:ZDB-GENE-070605-1]	684	534	488	829	590	429	381	444	807	472	761	570	711.602	603.769	662.126	620.85	584.885	564.362	476.697	454.509	573.099	525.966	555.944	458.716
ENSDARG00000040135	0.000326331	0.0181053	0.512353	17	50228998	50234004	-1	protein_coding	fosaa	v-fos FBJ murine osteosarcoma viral oncogene homolog Aa [Source:ZFIN;Acc:ZDB-GENE-131121-552]	76	91	60	147	108	71	47	58	97	73	105	73	79.0669	102.889	81.4089	110.09	107.064	93.4025	58.8051	59.3728	68.8855	81.3464	76.7071	58.7478
ENSDARG00000045408	0.000334784	0.0185337	-0.273857	15	543744	551181	-1	protein_coding	tagln	transgelin [Source:ZFIN;Acc:ZDB-GENE-070912-1]	738	713	627	958	781	587	878	876	1255	935	1124	1149	767.781	806.156	850.723	717.46	774.229	772.215	1098.53	896.734	891.25	1041.9	821.131	924.674
ENSDARG00000021115	0.000337932	0.0186672	-0.624807	8	15287424	15305528	-1	protein_coding	spata6	spermatogenesis associated 6 [Source:ZFIN;Acc:ZDB-GENE-050417-351]	41	46	30	59	44	30	58	64	124	42	98	73	42.6545	52.01	40.7045	44.1859	43.6185	39.4658	72.568	65.5148	88.0598	46.802	71.5933	58.7478
ENSDARG00000067797	0.000360866	0.0198908	0.565169	25	35553542	35572245	1	protein_coding	spi1a	Spi-1 proto-oncogene a [Source:ZFIN;Acc:ZDB-GENE-060825-351]	109	94	54	136	71	74	56	70	81	52	71	92	113.399	106.281	73.268	101.852	70.3844	97.3491	70.0657	71.6568	57.5229	57.9454	51.8686	74.0383
ENSDARG00000042533	0.000362997	0.0199648	-0.368702	8	25295160	25297928	1	protein_coding	gstm.1	glutathione S-transferase mu, tandem duplicate 1 [Source:ZFIN;Acc:ZDB-GENE-030911-2]	484	503	416	718	615	494	702	660	802	705	955	1032	503.531	568.718	564.435	537.72	609.668	649.871	878.323	675.622	569.548	785.606	697.669	830.517
ENSDARG00000042535	0.000367032	0.020143	-0.277607	20	29476852	29483514	-1	protein_coding	actc1a	actin alpha cardiac muscle 1a [Source:ZFIN;Acc:ZDB-GENE-040520-4]	3631	2799	2799	4419	3219	2291	3143	4188	6680	3377	5096	5090	3777.52	3164.7	3797.73	3309.45	3191.09	3013.87	3932.44	4287.13	4743.87	3763.11	3722.85	4096.25
ENSDARG00000094004	0.000368501	0.02018	0.594252	9	1372946	1376460	1	processed_transcript	FP102120.1	NA	54	62	42	92	63	48	32	53	64	40	41	48	56.1791	70.1005	56.9862	68.9001	62.4538	63.1453	40.0375	54.2545	45.4502	44.5734	29.9523	38.6287
ENSDARG00000002084	0.000372831	0.0203731	0.287206	23	20180159	20258490	-1	protein_coding	lamb2	laminin, beta 2 (laminin S) [Source:ZFIN;Acc:ZDB-GENE-081030-4]	1568	1769	1248	2298	2017	1290	1338	1253	2275	1259	1846	1842	1631.27	2000.13	1693.31	1721	1999.51	1697.03	1674.07	1282.66	1615.61	1402.95	1348.58	1482.38
ENSDARG00000052429	0.000382335	0.0208476	0.324496	3	57766627	57779801	-1	protein_coding	syngr2a	synaptogyrin 2a [Source:ZFIN;Acc:ZDB-GENE-070112-1292]	234	249	214	303	235	188	178	202	292	159	284	235	243.443	281.533	290.358	226.921	232.962	247.319	222.709	206.781	207.367	177.179	207.474	189.12
ENSDARG00000003091	0.000386965	0.0210186	0.303017	5	26212621	26220871	1	protein_coding	oclnb	occludin b [Source:ZFIN;Acc:ZDB-GENE-041212-43]	505	543	400	662	463	420	363	365	624	420	625	480	525.379	613.945	542.726	495.781	458.986	552.522	454.176	373.639	443.14	468.02	456.59	386.287
ENSDARG00000054373	0.00038713	0.0210186	-3.22733	8	13572531	13574764	-1	protein_coding	b3gnt3.2	UDP-GlcNAc:betaGal beta-1,3-N-acetylglucosaminyltransferase 3, tendem duplicate 2 [Source:ZFIN;Acc:ZDB-GENE-081104-528]	2	0	2	0	0	0	2	6	14	3	8	15	2.08071	0	2.71363	0	0	0	2.50234	6.14202	9.94224	3.343	5.84435	12.0715
ENSDARG00000078567	0.000388103	0.0210264	-0.271959	8	13700605	13788311	1	protein_coding	lonrf1l	LON peptidase N-terminal domain and ring finger 1, like [Source:ZFIN;Acc:ZDB-GENE-081104-397]	1719	1827	1371	2637	2112	1555	1821	2193	2824	2390	3700	2969	1788.37	2065.7	1860.19	1974.89	2093.69	2045.65	2278.39	2244.91	2005.49	2663.26	2703.01	2389.35
ENSDARG00000068858	0.000391174	0.0211204	0.826658	10	33544329	33557299	-1	protein_coding	il2rga	interleukin 2 receptor, gamma a [Source:ZFIN;Acc:ZDB-GENE-080402-1]	27	20	26	37	33	20	14	14	24	17	19	20	28.0895	22.6131	35.2772	27.7098	32.7139	26.3106	17.5164	14.3314	17.0438	18.9437	13.8803	16.0953
ENSDARG00000039051	0.000391503	0.0211204	-0.252696	2	21333529	21352101	-1	protein_coding	hhatla	hedgehog acyltransferase like, a [Source:ZFIN;Acc:ZDB-GENE-040426-1865]	2276	2138	1851	2639	2159	1765	2443	2512	3895	2244	3509	3598	2367.84	2417.34	2511.47	1976.38	2140.28	2321.91	3056.61	2571.46	2766.07	2500.57	2563.48	2895.54
ENSDARG00000031426	0.000394389	0.0212308	0.540379	2	23790748	23805139	1	protein_coding	csrnp1a	cysteine-serine-rich nuclear protein 1a [Source:ZFIN;Acc:ZDB-GENE-070912-475]	180	202	126	387	182	123	104	115	178	127	208	215	187.264	228.392	170.959	289.83	180.422	161.81	130.122	117.722	126.408	141.52	151.953	173.024
ENSDARG00000059701	0.000399437	0.0214571	0.214056	3	40206031	40232615	-1	protein_coding	flii	FLII actin remodeling protein [Source:ZFIN;Acc:ZDB-GENE-071212-3]	897	821	564	1184	827	648	591	687	1110	667	997	957	933.197	928.266	765.244	886.714	819.83	852.462	739.443	703.261	788.277	743.261	728.352	770.16
ENSDARG00000042920	0.000409992	0.0219775	-1.21303	22	15315655	15318280	1	protein_coding	sult3st3	sulfotransferase family 3, cytosolic sulfotransferase 3 [Source:ZFIN;Acc:ZDB-GENE-060503-628]	22	25	17	16	25	40	68	23	133	55	59	83	22.8878	28.2663	23.0659	11.9826	24.7832	52.6211	85.0797	23.5444	94.4512	61.2884	43.1021	66.7955
ENSDARG00000025826	0.000411868	0.0220315	0.245223	3	41647637	41706238	1	protein_coding	gna12a	guanine nucleotide binding protein (G protein) alpha 12a [Source:ZFIN;Acc:ZDB-GENE-050221-1]	386	379	261	570	407	296	274	311	515	311	446	416	401.577	428.517	354.129	426.881	403.471	389.396	342.821	318.361	365.732	346.558	325.822	334.782
ENSDARG00000005541	0.000414994	0.0221519	-0.268549	4	12931763	12956718	1	protein_coding	wif1	wnt inhibitory factor 1 [Source:NCBI gene;Acc:30476]	409	302	258	555	375	287	365	422	685	451	582	567	425.505	341.457	350.058	415.647	371.749	377.557	456.678	431.988	486.459	502.565	425.176	456.301
ENSDARG00000080020	0.00042113	0.0224322	0.413095	7	19153320	19168375	-1	protein_coding	il13ra1	interleukin 13 receptor, alpha 1 [Source:ZFIN;Acc:ZDB-GENE-060503-103]	156	133	107	194	156	118	86	138	129	87	174	150	162.295	150.377	145.179	145.289	154.647	155.232	107.601	141.266	91.6106	96.9471	127.115	120.715
ENSDARG00000086881	0.000426751	0.022684	0.472636	11	31038409	31039533	-1	protein_coding	ier2b	immediate early response 2b [Source:ZFIN;Acc:ZDB-GENE-030131-8244]	172	164	143	179	172	136	84	105	156	103	199	198	178.941	185.427	194.025	134.056	170.509	178.912	105.098	107.485	110.785	114.776	145.378	159.343
ENSDARG00000096655	0.000434307	0.0230374	-1.20938	20	14657141	14661432	1	antisense	BX901920.1	NA	104	141	69	466	367	110	376	404	815	409	605	577	108.197	159.422	93.6203	348.994	363.818	144.708	470.441	413.562	578.78	455.763	441.979	464.349
ENSDARG00000053953	0.000436296	0.0230945	1.12215	3	57991074	57991985	1	protein_coding	myadml2	myeloid-associated differentiation marker-like 2 [Source:ZFIN;Acc:ZDB-GENE-120807-3]	16	30	13	43	28	13	8	5	24	10	16	14	16.6457	33.9196	17.6386	32.2033	27.7572	17.1019	10.0094	5.11835	17.0438	11.1433	11.6887	11.2667
ENSDARG00000102638	0.000446066	0.0235295	1.31153	4	71221655	71267777	-1	protein_coding	si:rp71-7l19.2	si:rp71-7l19.2 [Source:ZFIN;Acc:ZDB-GENE-081103-31]	26	10	14	14	16	15	3	12	9	5	8	9	27.0492	11.3065	18.9954	10.4848	15.8613	19.7329	3.75352	12.284	6.39144	5.57167	5.84435	7.24288
ENSDARG00000036943	0.000446369	0.0235295	0.270422	19	329808	340641	-1	protein_coding	golph3l	golgi phosphoprotein 3-like [Source:ZFIN;Acc:ZDB-GENE-051113-168]	352	269	253	440	327	251	213	288	362	229	374	382	366.204	304.146	343.274	329.522	324.165	330.198	266.5	294.817	257.078	255.183	273.223	307.42
ENSDARG00000075504	0.000450735	0.023697	1.10945	11	1584747	1607337	1	protein_coding	si:dkey-40c23.2	si:dkey-40c23.2 [Source:ZFIN;Acc:ZDB-GENE-030131-5958]	56	51	20	22	28	30	13	20	24	10	29	22	58.2598	57.6633	27.1363	16.4761	27.7572	39.4658	16.2652	20.4734	17.0438	11.1433	21.1858	17.7048
ENSDARG00000021250	0.000451416	0.023697	0.500705	14	25590603	25599002	-1	protein_coding	slc25a48	solute carrier family 25 member 48 [Source:NCBI gene;Acc:436640]	215	249	153	393	179	187	152	134	239	145	289	177	223.676	281.533	207.593	294.323	177.448	246.004	190.178	137.172	169.728	161.578	211.127	142.443
ENSDARG00000058647	0.000457962	0.023991	1.00285	23	7505943	7545960	1	protein_coding	hck	HCK proto-oncogene, Src family tyrosine kinase [Source:ZFIN;Acc:ZDB-GENE-090313-72]	82	58	40	79	39	48	48	25	18	28	41	33	85.309	65.5779	54.2726	59.1642	38.6619	63.1453	60.0563	25.5917	12.7829	31.2014	29.9523	26.5572
ENSDARG00000105230	0.000469358	0.0245373	0.523692	7	54617060	54624876	1	protein_coding	fgf4	fibroblast growth factor 4 [Source:ZFIN;Acc:ZDB-GENE-001006-1]	84	73	68	99	86	46	37	56	88	54	85	56	87.3897	82.5377	92.2634	74.1425	85.2544	60.5143	46.2934	57.3255	62.4941	60.174	62.0962	45.0668
ENSDARG00000028096	0.000475567	0.0248107	0.312732	10	15046837	15048781	-1	protein_coding	cldn23a	claudin 23a [Source:ZFIN;Acc:ZDB-GENE-091204-28]	407	369	295	472	359	315	224	344	396	276	424	456	423.424	417.211	400.261	353.488	355.887	414.391	280.263	352.142	281.223	307.556	309.751	366.973
ENSDARG00000038123	0.000483714	0.0251839	-0.244625	23	42810055	42823356	1	protein_coding	myl9a	myosin, light chain 9a, regulatory [Source:ZFIN;Acc:ZDB-GENE-041010-120]	524	455	378	569	464	384	464	589	846	524	734	742	545.145	514.447	512.876	426.132	459.977	505.163	580.544	602.941	600.795	583.911	536.219	597.135
ENSDARG00000061651	0.000490704	0.0254955	0.368106	5	26204561	26211846	1	protein_coding	marveld2b	MARVEL domain containing 2b [Source:ZFIN;Acc:ZDB-GENE-050208-54]	158	147	112	217	134	129	101	126	189	88	168	150	164.376	166.206	151.963	162.514	132.838	169.703	126.368	128.982	134.22	98.0614	122.731	120.715
ENSDARG00000057903	0.000492935	0.0255375	-0.292038	17	15449401	15498275	-1	protein_coding	si:ch211-266g18.10	si:ch211-266g18.10 [Source:ZFIN;Acc:ZDB-GENE-131127-188]	755	721	599	973	852	663	927	934	1558	786	1369	1052	785.467	815.201	812.732	728.694	844.613	872.195	1159.84	956.107	1106.43	875.867	1000.11	846.612
ENSDARG00000014179	0.000493527	0.0255375	0.309915	23	27553786	27571667	-1	protein_coding	pfkma	phosphofructokinase, muscle a [Source:ZFIN;Acc:ZDB-GENE-040912-135]	1518	1304	1159	2662	1750	1014	1017	1223	2082	1096	1772	1618	1579.26	1474.37	1572.55	1993.61	1734.83	1333.95	1272.44	1251.95	1478.55	1221.31	1294.52	1302.11
ENSDARG00000055705	0.000494757	0.025549	0.315797	9	34127005	34147996	1	protein_coding	f5	coagulation factor V [Source:ZFIN;Acc:ZDB-GENE-030131-5531]	876	807	594	1295	963	635	515	781	927	639	1212	786	911.35	912.437	805.948	969.844	954.651	835.36	644.354	799.486	658.318	712.06	885.419	632.545
ENSDARG00000026726	0.000507689	0.0261123	-0.338375	5	25578181	25583325	-1	protein_coding	anxa1a	annexin A1a [Source:ZFIN;Acc:ZDB-GENE-030131-6664]	1861	1438	1375	2293	2026	1321	1574	1888	3258	2016	4044	2913	1936.1	1625.88	1865.62	1717.26	2008.43	1737.81	1969.35	1932.69	2313.7	2246.5	2954.32	2344.28
ENSDARG00000062084	0.000507726	0.0261123	0.51959	19	9612163	9662958	-1	protein_coding	clcn1a	chloride channel, voltage-sensitive 1a [Source:ZFIN;Acc:ZDB-GENE-060503-333]	73	75	61	97	73	48	39	58	63	46	63	81	75.9458	84.799	82.7657	72.6447	72.3671	63.1453	48.7957	59.3728	44.7401	51.2594	46.0243	65.1859
ENSDARG00000073952	0.000509507	0.0261509	0.294175	16	42693247	42770064	-1	protein_coding	slc4a7	solute carrier family 4 member 7 [Source:ZFIN;Acc:ZDB-GENE-140106-104]	219	234	177	312	228	194	139	203	293	159	283	245	227.837	264.573	240.156	233.661	226.023	255.212	173.913	207.805	208.077	177.179	206.744	197.167
ENSDARG00000077112	0.000517425	0.0265037	0.305806	8	8845932	8848166	1	protein_coding	si:ch211-180f4.1	si:ch211-180f4.1 [Source:ZFIN;Acc:ZDB-GENE-080327-27]	213	219	167	298	279	207	147	207	275	179	280	235	221.595	247.613	226.588	223.176	276.581	272.314	183.922	211.9	195.294	199.466	204.552	189.12
ENSDARG00000042630	0.00052506	0.0268405	-0.312994	20	30894093	30901034	-1	protein_coding	hebp2	heme binding protein 2 [Source:ZFIN;Acc:ZDB-GENE-040426-914]	436	398	401	502	386	311	450	512	699	528	707	688	453.594	450	544.083	375.955	382.653	409.129	563.028	524.119	496.402	588.368	516.494	553.678
ENSDARG00000075612	0.000527081	0.0268896	-0.22278	13	30874153	30910016	1	protein_coding	ercc6	excision repair cross-complementation group 6 [Source:ZFIN;Acc:ZDB-GENE-070228-1]	390	413	305	575	447	344	378	478	732	433	755	648	405.738	466.96	413.829	430.626	443.124	452.542	472.943	489.314	519.837	482.507	551.56	521.487
ENSDARG00000039512	0.00052938	0.0269527	0.380522	6	34038963	34073164	1	protein_coding	ap1m3	adaptor related protein complex 1 subunit mu 3 [Source:ZFIN;Acc:ZDB-GENE-040801-159]	170	131	114	247	185	99	107	112	174	117	164	169	176.86	148.116	154.677	184.982	183.396	130.237	133.875	114.651	123.568	130.377	119.809	136.005
ENSDARG00000070170	0.000539084	0.0273917	0.550816	16	41974438	41984133	1	protein_coding	si:ch211-225p5.8	si:ch211-225p5.8 [Source:ZFIN;Acc:ZDB-GENE-060503-783]	133	149	122	208	134	125	68	98	112	129	189	105	138.367	168.467	165.531	155.774	132.838	164.441	85.0797	100.32	79.5379	143.749	138.073	84.5003
ENSDARG00000038976	0.000548113	0.0277765	-0.311904	7	13684012	13737618	1	protein_coding	pdcd7	programmed cell death 7 [Source:ZFIN;Acc:ZDB-GENE-040728-3]	149	164	127	239	198	144	193	224	340	189	275	268	155.013	185.427	172.316	178.99	196.283	189.436	241.476	229.302	241.454	210.609	200.9	215.677
ENSDARG00000104399	0.000548848	0.0277765	1.48898	22	5478353	5479326	1	protein_coding	tppp	tubulin polymerization promoting protein [Source:ZFIN;Acc:ZDB-GENE-101115-2]	17	15	6	27	9	10	3	4	6	9	10	2	17.686	16.9598	8.14089	20.2207	8.92197	13.1553	3.75352	4.09468	4.26096	10.029	7.30544	1.60953
ENSDARG00000044972	0.00055135	0.0278325	0.236084	8	8973425	9029175	1	protein_coding	bcap31	B cell receptor associated protein 31 [Source:ZFIN;Acc:ZDB-GENE-030616-63]	694	620	583	1033	689	576	491	604	902	653	807	713	722.005	701.005	791.023	773.628	683.026	757.744	614.326	618.296	640.564	727.66	589.549	573.797
ENSDARG00000104278	0.000552149	0.0278325	0.461266	5	65970235	65986604	1	protein_coding	slc2a8	solute carrier family 2 member 8 [Source:ZFIN;Acc:ZDB-GENE-030829-25]	82	73	61	108	75	53	53	55	72	53	77	74	85.309	82.5377	82.7657	80.8827	74.3497	69.723	66.3121	56.3018	51.1315	59.0597	56.2519	59.5526
ENSDARG00000075015	0.000558849	0.0281143	-0.373707	3	53476155	53486169	-1	protein_coding	soul5	heme-binding protein soul5 [Source:ZFIN;Acc:ZDB-GENE-110718-2]	535	479	405	710	570	350	533	666	689	740	1034	920	556.589	541.583	549.51	531.729	565.058	460.435	666.875	681.764	489.3	824.607	755.382	740.383
ENSDARG00000055514	0.000562096	0.0282217	-0.37481	16	23487051	23491093	1	protein_coding	icn2	ictacalcin 2 [Source:ZFIN;Acc:ZDB-GENE-070822-9]	696	591	602	918	786	537	659	685	1436	982	1547	1124	724.086	668.216	816.803	687.503	779.185	706.439	824.523	701.213	1019.79	1094.28	1130.15	904.555
ENSDARG00000074771	0.000565458	0.0283344	0.368637	1	53842344	53863308	1	protein_coding	ifngr1	interferon gamma receptor 1 [Source:ZFIN;Acc:ZDB-GENE-081022-158]	141	150	122	174	164	110	91	131	177	103	147	141	146.69	169.598	165.531	130.311	162.578	144.708	113.857	134.101	125.698	114.776	107.39	113.472
ENSDARG00000018569	0.000567245	0.0283678	0.307957	16	17060758	17072561	-1	protein_coding	tnfrsf1a	tumor necrosis factor receptor superfamily, member 1a [Source:ZFIN;Acc:ZDB-GENE-040426-2252]	349	383	292	561	397	292	226	363	497	283	462	334	363.083	433.04	396.19	420.141	393.558	384.134	282.765	371.592	352.949	315.357	337.511	268.791
ENSDARG00000020890	0.000576004	0.0287492	0.267937	16	29650698	29684858	1	protein_coding	tmod4	tropomodulin 4 (muscle) [Source:ZFIN;Acc:ZDB-GENE-991019-9]	3224	3047	2571	3481	3076	2301	2214	2522	3401	2218	3500	3670	3354.1	3445.1	3488.37	2606.97	3049.33	3027.03	2770.1	2581.69	2415.25	2471.59	2556.9	2953.49
ENSDARG00000091702	0.000578215	0.0288029	0.94121	11	2434262	2446346	1	protein_coding	csnk2a4	casein kinase 2, alpha 4 polypeptide [Source:ZFIN;Acc:ZDB-GENE-141210-9]	43	28	39	52	29	31	15	37	20	23	20	18	44.7352	31.6583	52.9158	38.9435	28.7486	40.7814	18.7676	37.8758	14.2032	25.6297	14.6109	14.4858
ENSDARG00000002192	0.000586376	0.0291521	-0.391229	22	10479965	10487490	-1	protein_coding	aspn	asporin (LRR class 1) [Source:ZFIN;Acc:ZDB-GENE-041105-7]	264	194	221	410	333	175	343	316	531	316	431	485	274.653	219.347	299.856	307.055	330.113	230.217	429.152	323.479	377.095	352.13	314.864	390.311
ENSDARG00000071014	0.000587825	0.0291669	0.3217	19	7575141	7591062	1	protein_coding	s100u	S100 calcium binding protein U [Source:ZFIN;Acc:ZDB-GENE-030131-3121]	711	697	589	895	584	586	466	540	869	522	662	813	739.691	788.065	799.164	670.278	578.937	770.899	583.046	552.781	617.129	581.682	483.62	654.274
ENSDARG00000040374	0.000620324	0.0307194	0.258149	9	6915611	6927587	-1	protein_coding	tmem182a	transmembrane protein 182a [Source:NCBI gene;Acc:503742]	892	825	632	1103	920	563	628	725	1070	567	1042	828	927.995	932.789	857.507	826.052	912.023	740.642	785.736	742.16	759.871	631.827	761.227	666.345
ENSDARG00000019838	0.000623589	0.0307916	-0.638083	1	23283532	23294753	-1	protein_coding	ugdh	UDP-glucose 6-dehydrogenase [Source:ZFIN;Acc:ZDB-GENE-011022-1]	328	393	313	598	350	291	415	499	1484	641	559	631	341.236	444.347	424.683	447.851	346.965	382.819	519.237	510.811	1053.88	714.288	408.374	507.806
ENSDARG00000059049	0.000624212	0.0307916	0.346006	19	5690933	5699703	-1	protein_coding	zgc:174904	zgc:174904 [Source:ZFIN;Acc:ZDB-GENE-080204-76]	236	174	190	356	260	199	155	216	236	181	291	219	245.523	196.734	257.795	266.613	257.746	261.79	193.932	221.113	167.598	201.694	212.588	176.243
ENSDARG00000018404	0.000631163	0.0310741	-0.208644	23	10347851	10351754	1	protein_coding	krt18a.1	keratin 18a, tandem duplicate 1 [Source:NCBI gene;Acc:352912]	3118	2627	2503	4441	3284	2423	3286	3456	5888	3200	4749	4389	3243.82	2970.23	3396.11	3325.93	3255.53	3187.52	4111.35	3537.8	4181.42	3565.87	3469.35	3532.11
ENSDARG00000058799	0.000645833	0.0317347	0.276821	23	6077503	6126003	1	protein_coding	mybpha	myosin binding protein Ha [Source:ZFIN;Acc:ZDB-GENE-040426-1531]	696	754	512	1062	675	569	516	565	940	577	711	810	724.086	852.512	694.689	795.347	669.148	748.535	645.605	578.373	667.55	642.971	519.417	651.859
ENSDARG00000018820	0.000647231	0.0317419	0.347179	4	10066840	10130349	1	protein_coding	flncb	filamin C, gamma b (actin binding protein 280) [Source:ZFIN;Acc:ZDB-GENE-041008-175]	681	778	623	1390	885	580	566	573	1124	621	805	811	708.481	879.648	845.296	1040.99	877.327	763.006	708.164	586.562	798.22	692.001	588.088	652.664
ENSDARG00000037409	0.000652144	0.031921	0.488315	1	21313165	21321482	-1	protein_coding	tmem144a	transmembrane protein 144a [Source:ZFIN;Acc:ZDB-GENE-040822-12]	69	91	64	117	102	84	53	62	100	49	84	99	71.7844	102.889	86.8362	87.623	101.116	110.504	66.3121	63.4675	71.016	54.6024	61.3657	79.6717
ENSDARG00000078842	0.000658833	0.0321291	0.234834	6	20764848	20875111	-1	protein_coding	tns1a	tensin 1a [Source:ZFIN;Acc:ZDB-GENE-120215-32]	1184	1257	884	1953	1495	1160	941	1062	1694	1052	1718	1464	1231.78	1421.23	1199.42	1462.63	1482.04	1526.01	1177.35	1087.14	1203.01	1172.28	1255.07	1178.18
ENSDARG00000089441	0.000658928	0.0321291	-0.318354	16	22695211	22713192	-1	protein_coding	si:ch211-105c13.3	si:ch211-105c13.3 [Source:ZFIN;Acc:ZDB-GENE-030131-4483]	911	556	633	1286	823	582	791	930	1581	925	1454	1312	947.762	628.643	858.864	963.104	815.864	765.637	989.677	952.012	1122.76	1030.76	1062.21	1055.85
ENSDARG00000036588	0.000663799	0.0323044	0.486615	1	47155424	47161996	-1	protein_coding	mhc1zba	major histocompatibility complex class I ZBA [Source:ZFIN;Acc:ZDB-GENE-040426-2149]	1456	1183	837	1088	945	858	661	868	826	831	1211	981	1514.75	1337.56	1135.65	814.819	936.807	1128.72	827.025	888.545	586.592	926.012	884.688	789.474
ENSDARG00000069968	0.000668595	0.0324755	0.229455	15	518092	542133	1	protein_coding	pcsk7	proprotein convertase subtilisin/kexin type 7 [Source:ZFIN;Acc:ZDB-GENE-030131-7293]	406	356	325	546	377	322	262	318	501	321	484	470	422.384	402.512	440.965	408.907	373.731	423.6	327.807	325.527	355.79	357.701	353.583	378.239
ENSDARG00000061023	0.000688431	0.0333521	-0.280739	8	25959940	25971552	1	protein_coding	si:dkey-72l14.4	si:dkey-72l14.4 [Source:ZFIN;Acc:ZDB-GENE-060531-151]	359	342	277	463	432	290	386	512	568	409	578	622	373.487	386.683	375.838	346.747	428.254	381.503	482.953	524.119	403.371	455.763	422.254	500.564
ENSDARG00000079332	0.000689273	0.0333521	2.21812	1	8615535	8625266	-1	lincRNA	AL928650.1	endonuclease domain-containing 1 protein-like [Source:NCBI gene;Acc:101883376]	20	16	13	6	13	29	3	0	3	3	1	17	20.8071	18.0904	17.6386	4.49349	12.8873	38.1503	3.75352	0	2.13048	3.343	0.730544	13.681
ENSDARG00000042577	0.000713768	0.0342455	2.08789	20	37812699	37813863	-1	protein_coding	batf3	basic leucine zipper transcription factor, ATF-like 3 [Source:ZFIN;Acc:ZDB-GENE-041014-356]	11	8	6	5	10	2	1	1	3	1	4	2	11.4439	9.04522	8.14089	3.74457	9.9133	2.63106	1.25117	1.02367	2.13048	1.11433	2.92217	1.60953
ENSDARG00000090882	0.000714109	0.0342455	1.02111	22	6182981	6194580	-1	protein_coding	si:rp71-36a1.5	si:rp71-36a1.5 [Source:ZFIN;Acc:ZDB-GENE-091204-428]	30	20	12	38	15	23	9	13	10	16	17	13	31.2106	22.6131	16.2818	28.4587	14.8699	30.2571	11.2606	13.3077	7.1016	17.8293	12.4192	10.4619
ENSDARG00000017653	0.000714159	0.0342455	0.725931	2	6475567	6482240	-1	protein_coding	rgs13	regulator of G protein signaling 13 [Source:ZFIN;Acc:ZDB-GENE-070410-138]	35	29	35	55	29	34	24	21	27	24	25	32	36.4124	32.7889	47.4885	41.1903	28.7486	44.728	30.0281	21.4971	19.1743	26.744	18.2636	25.7525
ENSDARG00000006615	0.000714199	0.0342455	-0.34561	15	15997149	16012963	-1	protein_coding	hnf1ba	HNF1 homeobox Ba [Source:NCBI gene;Acc:792391]	321	288	260	419	347	260	320	386	767	372	618	425	333.954	325.628	352.772	313.795	343.991	342.037	400.375	395.136	544.693	414.532	451.476	342.025
ENSDARG00000016721	0.000714489	0.0342455	-0.116739	19	7276060	7291733	-1	protein_coding	sdha	succinate dehydrogenase complex, subunit A, flavoprotein (Fp) [Source:NCBI gene;Acc:393884]	3453	3007	2595	4944	3527	2599	2990	3645	5425	3531	5345	4672	3592.34	3399.87	3520.94	3702.63	3496.42	3419.06	3741.01	3731.27	3852.62	3934.71	3904.76	3759.86
ENSDARG00000037943	0.000734766	0.0351509	0.465815	3	32228901	32290096	-1	protein_coding	cpt1cb	carnitine palmitoyltransferase 1Cb [Source:ZFIN;Acc:ZDB-GENE-050417-155]	122	86	97	185	131	87	72	79	157	93	102	95	126.923	97.2362	131.611	138.549	129.864	114.451	90.0844	80.8699	111.495	103.633	74.5155	76.4526
ENSDARG00000028804	0.000737296	0.0352055	-0.307004	17	29276544	29277731	1	protein_coding	ankrd9	ankyrin repeat domain 9 [Source:ZFIN;Acc:ZDB-GENE-041114-3]	359	340	260	435	342	257	357	355	739	359	573	563	373.487	384.422	352.772	325.778	339.035	338.091	446.669	363.403	524.808	400.046	418.602	453.082
ENSDARG00000055290	0.000762209	0.0363267	0.545966	8	29710110	29713621	-1	protein_coding	mpeg1.1	macrophage expressed 1, tandem duplicate 1 [Source:ZFIN;Acc:ZDB-GENE-030131-7347]	181	118	126	205	110	86	58	122	135	77	150	129	188.304	133.417	170.959	153.527	109.046	113.135	72.568	124.888	95.8716	85.8037	109.582	103.815
ENSDARG00000068152	0.000779147	0.0370643	0.471532	18	26649860	26715655	-1	protein_coding	malt3	MALT paracaspase 3 [Source:ZFIN;Acc:ZDB-GENE-050419-182]	107	105	64	134	86	71	68	68	114	47	96	89	111.318	118.719	86.8362	100.355	85.2544	93.4025	85.0797	69.6095	80.9582	52.3737	70.1322	71.624
ENSDARG00000018898	0.000789609	0.0374916	0.25742	5	25680842	25694362	1	protein_coding	zfand5a	zinc finger, AN1-type domain 5a [Source:ZFIN;Acc:ZDB-GENE-040426-1979]	1629	1543	1350	2524	1776	1379	1196	1581	2223	1032	2180	1912	1694.74	1744.6	1831.7	1890.26	1760.6	1814.11	1496.4	1618.42	1578.69	1149.99	1592.59	1538.71
ENSDARG00000092881	0.000800264	0.0379265	0.373678	22	29692252	29835933	-1	processed_transcript	BX649294.1	RNA binding motif protein 20 [Source:NCBI gene;Acc:497540]	177	159	109	214	182	133	126	133	207	91	178	151	184.143	179.774	147.893	160.268	180.422	174.965	157.648	136.148	147.003	101.404	130.037	121.519
ENSDARG00000076230	0.000809011	0.0382266	0.496654	14	22293787	22367920	1	protein_coding	atp10b	ATPase phospholipid transporting 10B [Source:ZFIN;Acc:ZDB-GENE-130530-796]	175	126	95	156	137	121	67	98	181	86	111	148	182.062	142.462	128.897	116.831	135.812	159.179	83.8286	100.32	128.539	95.8327	81.0904	119.105
ENSDARG00000105529	0.000809611	0.0382266	0.279751	7	26224211	26230166	1	protein_coding	vgf	VGF nerve growth factor inducible [Source:ZFIN;Acc:ZDB-GENE-121009-2]	659	739	548	996	657	455	453	553	797	479	882	782	685.593	835.553	743.535	745.919	651.304	598.565	566.781	566.089	565.997	533.766	644.34	629.326
ENSDARG00000059367	0.000820411	0.0386645	-0.259477	22	22888	24275	1	protein_coding	mfap2	microfibril associated protein 2 [Source:ZFIN;Acc:ZDB-GENE-030131-6710]	906	826	754	1226	862	654	942	989	1692	987	1263	1499	942.56	933.919	1023.04	918.169	854.526	860.355	1178.6	1012.41	1201.59	1099.85	922.677	1206.34
ENSDARG00000074589	0.000823182	0.0386884	0.390376	13	27232694	27296949	1	protein_coding	rin2	Ras and Rab interactor 2 [Source:ZFIN;Acc:ZDB-GENE-090312-194]	368	405	287	487	399	388	333	304	422	234	388	419	382.85	457.914	389.406	364.721	395.541	510.425	416.64	311.195	299.687	260.754	283.451	337.196
ENSDARG00000095275	0.000823968	0.0386884	1.85008	4	35167118	35209531	1	protein_coding	si:dkey-269p2.1	si:dkey-269p2.1 [Source:ZFIN;Acc:ZDB-GENE-081103-5]	9	12	10	7	10	3	0	4	2	4	5	2	9.36318	13.5678	13.5682	5.2424	9.9133	3.94658	0	4.09468	1.42032	4.45734	3.65272	1.60953
ENSDARG00000105368	0.000832861	0.0390122	1.19811	14	45636960	45638392	1	lincRNA	CR383676.3	NA	22	19	9	26	10	15	9	4	13	10	10	5	22.8878	21.4824	12.2113	19.4718	9.9133	19.7329	11.2606	4.09468	9.23208	11.1433	7.30544	4.02382
ENSDARG00000041407	0.000833942	0.0390122	0.262048	20	46442282	46467280	-1	protein_coding	rmdn3	regulator of microtubule dynamics 3 [Source:ZFIN;Acc:ZDB-GENE-041014-256]	316	250	206	426	311	271	210	259	354	222	384	318	328.752	282.663	279.504	319.037	308.304	356.508	262.746	265.13	251.397	247.382	280.529	255.915
ENSDARG00000003899	0.000840935	0.0392669	0.65394	24	21122836	21131607	-1	protein_coding	zdhhc23b	zinc finger DHHC-type containing 23b [Source:ZFIN;Acc:ZDB-GENE-040808-13]	57	44	42	95	44	33	27	38	51	25	36	55	59.3002	49.7487	56.9862	71.1468	43.6185	43.4124	33.7817	38.8994	36.2181	27.8584	26.2996	44.262
ENSDARG00000034262	0.000845548	0.0394097	0.212212	5	38388443	38438613	-1	protein_coding	pld2	phospholipase D2 [Source:ZFIN;Acc:ZDB-GENE-060216-4]	427	439	347	595	453	334	314	417	513	345	553	494	444.231	496.357	470.815	445.604	449.072	439.386	392.868	426.87	364.312	384.445	403.991	397.554
ENSDARG00000043562	0.000847933	0.0394483	-0.545321	17	23549117	23552068	1	protein_coding	zgc:65997	zgc:65997 [Source:ZFIN;Acc:ZDB-GENE-040426-1502]	123	125	111	152	118	83	133	176	164	222	306	217	127.964	141.332	150.607	113.835	116.977	109.189	166.406	180.166	116.466	247.382	223.546	174.634
ENSDARG00000097539	0.000849976	0.039471	1.47431	12	38878830	38913459	1	protein_coding	si:ch211-39f2.3	si:ch211-39f2.3 [Source:ZFIN;Acc:ZDB-GENE-131126-52]	14	10	14	13	13	7	2	6	6	1	4	12	14.565	11.3065	18.9954	9.73588	12.8873	9.2087	2.50234	6.14202	4.26096	1.11433	2.92217	9.65717
ENSDARG00000102927	0.000851711	0.0394792	1.59408	4	39372775	39487825	-1	protein_coding	si:dkey-156k2.4	si:dkey-156k2.4 [Source:ZFIN;Acc:ZDB-GENE-110913-8]	10	12	8	9	5	13	2	4	5	4	6	2	10.4035	13.5678	10.8545	6.74023	4.95665	17.1019	2.50234	4.09468	3.5508	4.45734	4.38326	1.60953
ENSDARG00000097527	0.000872021	0.040343	1.2496	4	76787274	76808437	1	protein_coding	ms4a17a.5	membrane-spanning 4-domains, subfamily A, member 17A.5 [Source:ZFIN;Acc:ZDB-GENE-040912-55]	15	14	10	13	13	10	3	5	11	4	5	10	15.6053	15.8291	13.5682	9.73588	12.8873	13.1553	3.75352	5.11835	7.81176	4.45734	3.65272	8.04764
ENSDARG00000099678	0.000873528	0.040343	0.99277	3	24675029	24681404	-1	protein_coding	BX569789.1	GTPase IMAP family member 4-like [Source:NCBI gene;Acc:571582]	28	28	16	32	12	15	8	8	17	11	15	19	29.1299	31.6583	21.709	23.9653	11.896	19.7329	10.0094	8.18935	12.0727	12.2577	10.9582	15.2905
ENSDARG00000044596	0.000909693	0.0418624	0.642838	21	30973697	30994577	-1	protein_coding	pgap2	post-GPI attachment to proteins 2 [Source:NCBI gene;Acc:541417]	138	113	85	88	84	94	45	63	123	57	86	103	143.569	127.764	115.329	65.9045	83.2717	123.66	56.3028	64.4912	87.3496	63.517	62.8268	82.8907
ENSDARG00000062003	0.000909803	0.0418624	-0.223847	21	22446240	22547496	-1	protein_coding	myo5b	myosin VB [Source:ZFIN;Acc:ZDB-GENE-031219-7]	1101	912	852	1291	1032	833	983	1339	1809	1191	1544	1430	1145.43	1031.16	1156.01	966.848	1023.05	1095.83	1229.9	1370.69	1284.68	1327.17	1127.96	1150.81
ENSDARG00000094460	0.000911381	0.0418624	0.520017	23	40477220	40480582	1	processed_transcript	CR354556.3	NA	654	631	385	506	409	382	280	409	599	247	536	457	680.391	713.442	522.374	378.951	405.454	502.532	350.328	418.681	425.386	275.241	391.571	367.777
ENSDARG00000076221	0.000922681	0.0423049	0.598349	3	32105175	32106672	1	protein_coding	fthl28	ferritin, heavy polypeptide-like 28 [Source:ZFIN;Acc:ZDB-GENE-030131-7540]	88	95	48	129	89	104	55	43	106	70	75	82	91.5511	107.412	65.1271	96.6099	88.2283	136.815	68.8145	44.0178	75.2769	78.0034	54.7908	65.9907
ENSDARG00000054890	0.000955401	0.043726	-0.241908	13	29446226	29455859	-1	protein_coding	rgra	retinal G protein coupled receptor a [Source:ZFIN;Acc:ZDB-GENE-040924-6]	581	537	477	897	638	499	587	769	1208	638	1072	795	604.445	607.161	647.201	671.776	632.468	656.448	734.438	787.202	857.873	710.945	783.143	639.788
ENSDARG00000100718	0.00099101	0.045274	0.216066	5	6796291	6844306	1	protein_coding	me2	malic enzyme 2, NAD(+)-dependent, mitochondrial [Source:NCBI gene;Acc:445233]	696	669	525	1138	818	604	562	634	923	641	823	864	724.086	756.407	712.328	852.264	810.908	794.579	703.159	649.006	655.477	714.288	601.237	695.317
ENSDARG00000099509	0.00100042	0.045555	1.48763	19	4038589	4047224	1	protein_coding	btr23	bloodthirsty-related gene family, member 23 [Source:ZFIN;Acc:ZDB-GENE-070705-375]	9	10	13	13	7	9	3	7	7	2	2	5	9.36318	11.3065	17.6386	9.73588	6.93931	11.8398	3.75352	7.16568	4.97112	2.22867	1.46109	4.02382
ENSDARG00000087832	0.00100075	0.045555	0.696497	16	25701985	25741225	-1	protein_coding	bcl3	BCL3 transcription coactivator [Source:ZFIN;Acc:ZDB-GENE-061013-1]	36	39	26	44	40	27	14	26	40	19	37	20	37.4527	44.0955	35.2772	32.9522	39.6532	35.5193	17.5164	26.6154	28.4064	21.1723	27.0301	16.0953
ENSDARG00000042336	0.00100839	0.0458203	0.215517	18	8805575	8842818	1	protein_coding	impdh1a	IMP (inosine 5'-monophosphate) dehydrogenase 1a [Source:NCBI gene;Acc:431724]	491	470	404	699	563	391	338	457	600	397	708	573	510.814	531.407	548.153	523.491	558.119	514.371	422.896	467.817	426.096	442.391	517.225	461.13
ENSDARG00000012874	0.00101793	0.0461709	0.193028	17	33415319	33433097	1	protein_coding	snap23.1	synaptosome associated protein 23.1 [Source:ZFIN;Acc:ZDB-GENE-040426-883]	782	745	590	1113	721	597	569	725	917	595	958	902	813.557	842.337	800.521	833.542	714.749	785.37	711.917	742.16	651.216	663.029	699.861	725.898
ENSDARG00000062618	0.00102172	0.0462604	0.41711	3	16449490	16458018	1	protein_coding	kcnj12b	potassium inwardly rectifying channel subfamily J member 12b [Source:ZFIN;Acc:ZDB-GENE-091118-79]	400	295	240	391	414	280	199	259	492	189	398	294	416.141	333.543	325.636	292.825	410.411	368.348	248.983	265.13	349.399	210.609	290.756	236.601
ENSDARG00000007682	0.00102678	0.046344	0.289396	8	23213320	23216035	1	protein_coding	ppdpfa	pancreatic progenitor cell differentiation and proliferation factor a [Source:NCBI gene;Acc:338304]	1588	1161	1258	2248	1370	1133	988	1400	1875	1007	1502	1629	1652.08	1312.69	1706.87	1683.56	1358.12	1490.49	1236.16	1433.14	1331.55	1122.13	1097.28	1310.96
ENSDARG00000002021	0.00102723	0.046344	-0.164579	17	21126495	21152173	1	protein_coding	pygb	phosphorylase, glycogen; brain [Source:ZFIN;Acc:ZDB-GENE-040928-2]	953	918	757	1380	994	714	838	1157	1646	1046	1516	1328	991.457	1037.94	1027.11	1033.5	985.382	939.287	1048.48	1184.39	1168.92	1165.59	1107.5	1068.73
ENSDARG00000089383	0.0010329	0.0465171	1.17438	11	29965822	29972154	1	protein_coding	il1fma	interleukin-1 family member A [Source:ZFIN;Acc:ZDB-GENE-140106-231]	36	22	21	46	18	19	17	18	9	10	5	20	37.4527	24.8744	28.4931	34.4501	17.8439	24.995	21.2699	18.426	6.39144	11.1433	3.65272	16.0953
ENSDARG00000101726	0.00103834	0.0466793	-0.329326	25	30385691	30429750	-1	protein_coding	ces2b	carboxylesterase 2b [Source:ZFIN;Acc:ZDB-GENE-041014-96]	2219	1795	1823	3221	2351	1288	2152	2663	4351	2888	3590	2863	2308.54	2029.52	2473.47	2412.25	2330.62	1694.4	2692.52	2726.03	3089.9	3218.2	2622.65	2304.04
ENSDARG00000043126	0.00104106	0.0467188	1.42742	22	9917007	9923692	1	protein_coding	blf	bloody fingers [Source:ZFIN;Acc:ZDB-GENE-050721-1]	79	43	63	60	13	17	12	40	13	15	23	15	82.1879	48.6181	85.4794	44.9349	12.8873	22.364	15.0141	40.9468	9.23208	16.715	16.8025	12.0715
ENSDARG00000043531	0.00105138	0.0470985	0.232526	20	15552657	15554606	1	protein_coding	jun	Jun proto-oncogene, AP-1 transcription factor subunit [Source:ZFIN;Acc:ZDB-GENE-030131-7859]	1375	1263	868	1723	1213	834	805	1043	1511	1009	1500	1399	1430.49	1428.01	1177.72	1290.38	1202.48	1097.15	1007.19	1067.69	1073.05	1124.36	1095.82	1125.87
ENSDARG00000010779	0.00106289	0.04753	-0.229866	3	19685873	19717934	1	protein_coding	tlk2	tousled-like kinase 2 [Source:NCBI gene;Acc:407732]	479	462	422	701	557	450	566	596	914	492	891	809	498.329	522.362	572.576	524.989	552.171	591.988	708.164	610.107	649.086	548.252	650.914	651.054
ENSDARG00000056292	0.00106888	0.0477139	-0.242939	17	21063403	21066105	-1	protein_coding	vsx1	visual system homeobox 1 homolog, chx10-like [Source:NCBI gene;Acc:30598]	611	552	431	695	595	491	541	793	1029	571	971	851	635.656	624.12	584.787	520.495	589.841	645.924	676.884	811.77	730.754	636.285	709.358	684.855
ENSDARG00000007125	0.00108756	0.0484625	0.580202	8	6903327	6918721	-1	protein_coding	asb6	ankyrin repeat and SOCS box containing 6 [Source:ZFIN;Acc:ZDB-GENE-050522-338]	82	106	59	126	80	70	47	34	94	63	108	71	85.309	119.849	80.0521	94.3632	79.3064	92.087	58.8051	34.8048	66.755	70.2031	78.8987	57.1383
ENSDARG00000001913	0.00110351	0.0490869	-0.381046	2	20406399	20428140	1	protein_coding	palmda	palmdelphin a [Source:ZFIN;Acc:ZDB-GENE-070705-48]	181	203	156	237	204	152	230	289	422	225	263	308	188.304	229.523	211.663	177.493	202.231	199.96	287.77	295.84	299.687	250.725	192.133	247.867
ENSDARG00000005271	0.0011197	0.0496714	0.825326	16	3982590	4001743	1	protein_coding	zc3h12a	zinc finger CCCH-type containing 12A [Source:ZFIN;Acc:ZDB-GENE-110411-6]	53	34	17	64	34	24	21	15	33	24	35	18	55.1387	38.4422	23.0659	47.9305	33.7052	31.5727	26.2746	15.355	23.4353	26.744	25.569	14.4858
ENSDARG00000062900	0.00112057	0.0496714	0.825768	19	9004256	9017910	1	protein_coding	si:ch211-81a5.1	si:ch211-81a5.1 [Source:ZFIN;Acc:ZDB-GENE-060503-608]	22	52	29	55	37	31	17	24	21	22	25	40	22.8878	58.794	39.3476	41.1903	36.6792	40.7814	21.2699	24.5681	14.9134	24.5154	18.2636	32.1906

## Sheet: HomHet-vs-WT
Gene	pval	adjp	log2fc	Chr	Start	End	Strand	Biotype	Name	Description	srpk3_hom_ttn.1_het_1 count	srpk3_hom_ttn.1_het_2 count	srpk3_hom_ttn.1_het_7 count	srpk3_hom_ttn.1_het_8 count	srpk3_hom_ttn.1_het_9 count	srpk3_hom_ttn.1_het_10 count	srpk3_wt_ttn.1_wt_2 count	srpk3_wt_ttn.1_wt_3 count	srpk3_wt_ttn.1_wt_4 count	srpk3_wt_ttn.1_wt_5 count	srpk3_wt_ttn.1_wt_6 count	srpk3_wt_ttn.1_wt_7 count	srpk3_hom_ttn.1_het_1 normalised count	srpk3_hom_ttn.1_het_2 normalised count	srpk3_hom_ttn.1_het_7 normalised count	srpk3_hom_ttn.1_het_8 normalised count	srpk3_hom_ttn.1_het_9 normalised count	srpk3_hom_ttn.1_het_10 normalised count	srpk3_wt_ttn.1_wt_2 normalised count	srpk3_wt_ttn.1_wt_3 normalised count	srpk3_wt_ttn.1_wt_4 normalised count	srpk3_wt_ttn.1_wt_5 normalised count	srpk3_wt_ttn.1_wt_6 normalised count	srpk3_wt_ttn.1_wt_7 normalised count
ENSDARG00000043093	1.13534e-114	2.81906e-110	4.28464	8	19356072	19359834	1	protein_coding	mpeg1.2	macrophage expressed 1, tandem duplicate 2 [Source:ZFIN;Acc:ZDB-GENE-050522-305]	899	1265	703	600	944	978	31	62	48	60	81	30	1066.39	1068.13	731.343	858.802	905.232	985.824	39.266	64.3427	34.5094	67.7529	59.9979	24.4618
ENSDARG00000062788	6.50883e-107	8.08071e-103	3.36088	14	11427052	11430610	-1	protein_coding	irg1l	immunoresponsive gene 1, like [Source:ZFIN;Acc:ZDB-GENE-061103-301]	1059	1512	922	1065	1027	956	110	104	175	70	180	112	1256.18	1276.69	959.172	1524.37	984.823	963.648	139.331	107.93	125.815	79.045	133.329	91.3241
ENSDARG00000007344	2.85025e-105	2.35906e-101	3.12066	3	21240594	21242460	-1	protein_coding	tcap	titin-cap (telethonin) [Source:ZFIN;Acc:ZDB-GENE-070501-5]	1675	3061	1493	1880	2189	1896	208	270	386	153	296	319	1986.88	2584.63	1553.19	2690.91	2099.1	1911.17	263.462	280.202	277.513	172.77	219.251	260.111
ENSDARG00000078674	8.00133e-98	4.96683e-94	4.29622	3	33300522	33301321	1	protein_coding	hspb9	heat shock protein, alpha-crystallin-related, 9 [Source:ZFIN;Acc:ZDB-GENE-080214-6]	581	1524	825	684	1410	1211	35	37	104	39	57	96	689.181	1286.83	858.262	979.034	1352.09	1220.69	44.3326	38.3981	74.7703	44.0394	42.2207	78.2778
ENSDARG00000113315	6.03827e-84	2.9986e-80	3.24016	12	46098784	46112892	-1	protein_coding	zgc:153932	zgc:153932 [Source:ZFIN;Acc:ZDB-GENE-070209-223]	398	550	265	276	418	351	33	53	41	32	55	59	472.106	464.405	275.684	395.049	400.834	353.808	41.7993	55.0027	29.4767	36.1349	40.7393	48.1083
ENSDARG00000104919	1.3152e-83	5.44273e-80	3.72788	14	11430796	11438060	1	protein_coding	si:ch211-153b23.3	si:ch211-153b23.3 [Source:ZFIN;Acc:ZDB-GENE-141216-408]	586	906	542	747	567	517	35	55	70	39	98	53	695.112	765.002	563.852	1069.21	543.715	521.136	44.3326	57.0782	50.3262	44.0394	72.59	43.2159
ENSDARG00000002204	6.24168e-57	2.21401e-53	2.98403	21	20383837	20384878	1	protein_coding	hspb11	heat shock protein, alpha-crystallin-related, b11 [Source:NCBI gene;Acc:796767]	857	2043	713	867	1462	1075	115	146	183	126	159	273	1016.57	1725.05	741.746	1240.97	1401.96	1083.6	145.664	151.517	131.567	142.281	117.774	222.603
ENSDARG00000041294	4.11311e-56	1.27661e-52	2.13757	3	62161184	62169060	1	protein_coding	noxo1a	NADPH oxidase organizer 1a [Source:ZFIN;Acc:ZDB-GENE-030131-9700]	230	393	202	190	321	288	42	59	82	67	79	93	272.825	331.839	210.144	271.954	307.817	290.304	53.1991	61.2294	58.9535	75.6574	58.5164	75.8316
ENSDARG00000055618	5.68442e-50	1.56827e-46	-1.44044	13	24279021	24284442	1	protein_coding	acta1b	actin alpha 1, skeletal muscle b [Source:ZFIN;Acc:ZDB-GENE-030131-55]	4583	8048	6657	4007	5819	6594	16337	16724	23423	14933	19557	17816	5436.34	6795.52	6925.39	5735.37	5580.03	6646.75	20693.2	17355.9	16839.8	16862.6	14486.1	14527.1
ENSDARG00000077169	1.93776e-49	4.81146e-46	2.19878	14	11450498	11456724	-1	protein_coding	si:ch211-153b23.4	si:ch211-153b23.4 [Source:ZFIN;Acc:ZDB-GENE-030131-7332]	394	582	300	284	327	366	78	81	145	72	89	99	467.362	491.425	312.095	406.5	313.571	368.928	98.7983	84.0607	104.247	81.3034	65.9236	80.724
ENSDARG00000058206	1.11537e-43	2.5177e-40	1.58221	14	11457500	11461002	1	protein_coding	si:ch211-153b23.5	si:ch211-153b23.5 [Source:ZFIN;Acc:ZDB-GENE-030131-9744]	1371	1622	1013	1203	1183	1282	338	438	676	417	622	532	1626.28	1369.57	1053.84	1721.9	1134.42	1292.26	428.126	454.55	486.007	470.882	460.724	433.79
ENSDARG00000030722	3.38363e-41	7.00128e-38	1.97151	2	23749614	23768832	-1	protein_coding	xirp1	xin actin binding repeat containing 1 [Source:NCBI gene;Acc:497637]	654	1586	875	542	1420	1186	226	238	380	255	367	316	775.773	1339.18	910.278	775.785	1361.68	1195.49	286.262	246.993	273.199	287.95	271.842	257.665
ENSDARG00000074390	1.28898e-38	2.46196e-35	1.30787	16	46649469	46664465	-1	protein_coding	tmem176l.4	transmembrane protein 176l.4 [Source:ZFIN;Acc:ZDB-GENE-030131-3532]	2324	2886	1915	1768	2465	2207	788	1064	1093	963	1118	1203	2756.72	2436.86	1992.21	2530.6	2363.77	2224.66	998.116	1104.2	785.807	1087.43	828.119	980.919
ENSDARG00000104899	1.06071e-36	1.88124e-33	7.45657	8	7828414	7848287	1	processed_transcript	CR931813.2	NA	152	308	349	173	144	90	1	3	2	0	1	1	180.302	260.067	363.071	247.621	138.086	90.72	1.26665	3.11336	1.43789	0	0.740714	0.815394
ENSDARG00000073820	8.92648e-36	1.47763e-32	3.30007	14	11504504	11507426	-1	protein_coding	zgc:174917	zgc:174917 [Source:ZFIN;Acc:ZDB-GENE-070928-42]	210	299	210	144	149	184	10	24	36	36	23	9	249.101	252.468	218.467	206.112	142.881	185.472	12.6665	24.9069	25.882	40.6517	17.0364	7.33855
ENSDARG00000097157	7.56145e-34	1.17344e-30	2.42205	15	29593547	29598679	-1	protein_coding	si:ch211-207n23.2	si:ch211-207n23.2 [Source:ZFIN;Acc:ZDB-GENE-131121-310]	823	1318	594	717	1071	783	119	166	125	202	209	296	976.24	1112.88	617.948	1026.27	1027.02	789.264	150.731	172.272	89.8681	228.101	154.809	241.357
ENSDARG00000089086	1.61355e-33	2.35673e-30	1.89503	11	18249809	18253111	-1	protein_coding	mustn1b	musculoskeletal, embryonic nuclear protein 1b [Source:ZFIN;Acc:ZDB-GENE-111129-2]	441	890	325	432	571	544	122	146	244	128	166	179	523.113	751.492	338.103	618.337	547.55	548.352	154.531	151.517	175.423	144.539	122.959	145.956
ENSDARG00000036371	5.06989e-32	6.99363e-29	-1.46479	1	53945934	53953532	1	protein_coding	acta1a	actin alpha 1, skeletal muscle a [Source:ZFIN;Acc:ZDB-GENE-050417-267]	785	1310	762	743	1193	1315	2419	2343	4777	3033	3480	3234	931.165	1106.13	792.722	1063.48	1144.01	1325.52	3064.01	2431.53	3434.4	3424.91	2577.69	2636.98
ENSDARG00000079111	5.95322e-30	7.77992e-27	-1.2901	25	14087045	14125498	1	protein_coding	actc1c	actin alpha cardiac muscle 1c [Source:ZFIN;Acc:ZDB-GENE-040625-46]	510	858	646	302	695	677	1314	1429	2030	1479	1729	2106	604.961	724.472	672.045	432.264	666.458	682.416	1664.37	1483	1459.46	1670.11	1280.7	1717.22
ENSDARG00000068951	9.90604e-30	1.22983e-26	4.03035	18	15758375	15768336	1	protein_coding	si:ch211-219a15.4	si:ch211-219a15.4 [Source:ZFIN;Acc:ZDB-GENE-060503-308]	123	242	46	143	187	105	9	13	7	8	7	14	145.902	204.338	47.8546	204.681	179.32	105.84	11.3998	13.4912	5.03262	9.03371	5.185	11.4155
ENSDARG00000109626	5.50831e-29	6.51292e-26	3.10264	12	46283843	46315898	-1	protein_coding	si:ch211-226h7.3	si:ch211-226h7.3 [Source:ZFIN;Acc:ZDB-GENE-130531-9]	287	199	230	172	179	289	29	25	17	26	22	62	340.439	168.03	239.273	246.19	171.649	291.312	36.7327	25.9447	12.2221	29.3596	16.2957	50.5544
ENSDARG00000062221	9.77905e-29	1.1037e-25	1.37237	5	23888314	23909934	-1	protein_coding	arap1a	ArfGAP with RhoGAP domain, ankyrin repeat and PH domain 1a [Source:ZFIN;Acc:ZDB-GENE-030131-6226]	298	416	280	272	426	325	124	129	152	127	152	205	353.487	351.259	291.289	389.324	408.505	327.6	157.064	133.874	109.28	143.41	112.589	167.156
ENSDARG00000076914	2.32219e-28	2.50695e-25	2.06083	9	18572970	18587754	1	protein_coding	lacc1	laccase (multicopper oxidoreductase) domain containing 1 [Source:ZFIN;Acc:ZDB-GENE-081104-155]	95	102	72	62	127	105	20	18	29	22	40	27	112.689	86.1261	74.9028	88.7429	121.784	105.84	25.3329	18.6801	20.8494	24.8427	29.6286	22.0156
ENSDARG00000117818	2.91281e-28	3.01355e-25	1.96817	7	936128	964628	1	lincRNA	CR926130.2	NA	317	246	241	162	338	292	69	57	71	87	88	90	376.024	207.716	250.716	231.877	324.119	294.336	87.3985	59.1538	51.0451	98.2416	65.1829	73.3855
ENSDARG00000091131	7.81418e-28	7.76105e-25	-0.78708	22	786556	809282	1	protein_coding	cry3b	cryptochrome circadian regulator 3b [Source:ZFIN;Acc:ZDB-GENE-010426-5]	220	344	312	210	282	263	365	498	688	408	678	626	260.963	290.464	324.579	300.581	270.419	265.104	462.326	516.817	494.634	460.719	502.204	510.437
ENSDARG00000102758	1.13947e-27	1.0882e-24	2.24744	8	52479026	52490474	1	protein_coding	FO704661.1	gamma-glutamyl hydrolase [Source:NCBI gene;Acc:553228]	141	192	85	121	162	150	24	44	29	34	33	39	167.254	162.12	88.427	173.192	155.347	151.2	30.3995	45.6626	20.8494	38.3933	24.4436	31.8004
ENSDARG00000056210	2.00762e-27	1.84626e-24	2.71034	8	24968098	24970790	-1	protein_coding	hspa1b	heat shock protein family A (Hsp70) member 1B [Source:ZFIN;Acc:ZDB-GENE-060503-867]	69	189	78	121	180	146	14	16	36	17	22	34	81.8476	159.587	81.1447	173.192	172.608	147.168	17.733	16.6046	25.882	19.1966	16.2957	27.7234
ENSDARG00000077982	1.39781e-26	1.23956e-23	1.6467	22	661505	665371	1	protein_coding	elf3	E74-like factor 3 (ets domain transcription factor, epithelial-specific ) [Source:ZFIN;Acc:ZDB-GENE-030131-8760]	882	1141	709	519	975	815	269	250	263	343	375	280	1046.23	963.43	737.585	742.864	934.959	821.52	340.728	259.447	189.083	387.32	277.768	228.31
ENSDARG00000028731	1.82428e-26	1.56196e-23	1.47037	9	41156287	41208343	1	protein_coding	stat4	signal transducer and activator of transcription 4 [Source:ZFIN;Acc:ZDB-GENE-030616-264]	360	462	236	218	305	277	96	122	150	107	142	150	427.031	390.101	245.515	312.031	292.474	279.216	121.598	126.61	107.842	120.826	105.181	122.309
ENSDARG00000077301	5.88306e-26	4.86921e-23	1.05131	15	1148074	1162658	1	protein_coding	mlf1	myeloid leukemia factor 1 [Source:ZFIN;Acc:ZDB-GENE-080917-7]	745	1409	830	658	907	800	380	439	580	342	669	547	883.717	1189.72	863.463	941.82	869.752	806.4	481.325	455.588	416.988	386.191	495.538	446.021
ENSDARG00000054160	1.95127e-25	1.56291e-22	3.99767	10	40786196	40819136	-1	protein_coding	zgc:113625	zgc:113625 [Source:ZFIN;Acc:ZDB-GENE-050320-47]	107	118	41	54	127	83	11	5	2	8	7	3	126.923	99.6361	42.653	77.2922	121.784	83.664	13.9331	5.18893	1.43789	9.03371	5.185	2.44618
ENSDARG00000113076	8.90431e-25	6.90919e-22	3.09485	12	43848634	44024244	-1	protein_coding	si:ch211-182p11.1	si:ch211-182p11.1 [Source:ZFIN;Acc:ZDB-GENE-131127-323]	591	450	321	439	782	552	69	67	49	83	50	88	701.042	379.968	333.942	628.357	749.885	556.416	87.3985	69.5317	35.2283	93.7248	37.0357	71.7547
ENSDARG00000098256	1.40382e-24	1.05627e-21	1.84403	12	43730276	43819253	-1	protein_coding	si:ch73-329n5.6	si:ch73-329n5.6 [Source:ZFIN;Acc:ZDB-GENE-131121-171]	868	614	917	721	1064	996	238	328	278	156	336	346	1029.62	518.445	953.971	1031.99	1020.3	1003.97	301.462	340.394	199.867	176.157	248.88	282.126
ENSDARG00000038583	1.79912e-24	1.31389e-21	0.974988	6	52064304	52072829	1	protein_coding	abraa	actin binding Rho activating protein a [Source:ZFIN;Acc:ZDB-GENE-120730-1]	849	1524	1142	854	1194	1058	511	498	967	421	796	724	1007.08	1286.83	1188.04	1222.36	1144.97	1066.46	647.256	516.817	695.22	475.399	589.609	590.345
ENSDARG00000103199	9.33426e-24	6.62199e-21	2.5028	16	23339062	23346095	-1	protein_coding	si:dkey-247k7.2	si:dkey-247k7.2 [Source:ZFIN;Acc:ZDB-GENE-031118-45]	1873	2723	1632	1666	2471	2172	338	485	215	361	427	631	2221.75	2299.23	1697.8	2384.61	2369.52	2189.38	428.126	503.326	154.573	407.646	316.285	514.514
ENSDARG00000058365	3.92606e-23	2.70789e-20	1.24388	5	15819651	15840485	1	protein_coding	hspb8	heat shock protein b8 [Source:ZFIN;Acc:ZDB-GENE-030131-2480]	734	1729	826	676	1272	975	357	392	625	448	588	539	870.669	1459.92	859.302	967.584	1219.76	982.8	452.192	406.812	449.341	505.888	435.54	439.497
ENSDARG00000043243	7.11209e-23	4.77279e-20	1.40984	20	20360337	20410127	-1	protein_coding	prkchb	protein kinase C, eta, b [Source:ZFIN;Acc:ZDB-GENE-041001-104]	114	141	136	101	132	110	46	43	64	58	58	48	135.226	119.057	141.483	144.565	126.579	110.88	58.2657	44.6248	46.0125	65.4944	42.9614	39.1389
ENSDARG00000035178	8.79835e-23	5.74903e-20	1.66245	5	55543580	55560937	-1	protein_coding	gna14	guanine nucleotide binding protein (G protein), alpha 14 [Source:ZFIN;Acc:ZDB-GENE-040808-7]	443	521	251	336	477	346	92	115	177	164	148	168	525.485	439.919	261.12	480.929	457.411	348.768	116.531	119.345	127.253	185.191	109.626	136.986
ENSDARG00000101040	1.42675e-22	9.08366e-20	5.087	2	45191049	45193014	1	protein_coding	ccl20a.3	chemokine (C-C motif) ligand 20a, duplicate 3 [Source:ZFIN;Acc:ZDB-GENE-081022-193]	60	73	26	33	62	44	2	0	1	3	2	2	71.1718	61.6393	27.0482	47.2341	59.4538	44.352	2.53329	0	0.718945	3.38764	1.48143	1.63079
ENSDARG00000004748	3.31285e-22	2.05645e-19	1.51939	3	39472342	39488639	-1	protein_coding	zgc:100868	zgc:100868 [Source:ZFIN;Acc:ZDB-GENE-040801-33]	3890	3888	2195	2360	3150	3047	836	1447	1319	1017	1184	1621	4614.31	3282.92	2283.5	3377.95	3020.64	3071.38	1058.92	1501.68	948.289	1148.41	877.006	1321.75
ENSDARG00000036767	3.85643e-22	2.33549e-19	3.62225	19	7682109	7690975	-1	protein_coding	urgcp	upregulator of cell proliferation [Source:ZFIN;Acc:ZDB-GENE-120215-160]	485	850	518	383	650	764	76	25	42	71	24	72	575.306	717.717	538.884	548.202	623.306	770.112	96.265	25.9447	30.1957	80.1742	17.7771	58.7084
ENSDARG00000093316	8.43526e-22	4.98685e-19	1.66457	20	35719375	35750810	-1	protein_coding	adgrf8	adhesion G protein-coupled receptor F8 [Source:ZFIN;Acc:ZDB-GENE-130531-41]	173	259	132	109	188	181	45	42	51	65	91	79	205.212	218.693	137.322	156.016	180.279	182.448	56.999	43.587	36.6662	73.3989	67.405	64.4161
ENSDARG00000076146	1.00055e-21	5.77761e-19	1.59323	7	2244859	2249885	1	protein_coding	zgc:172075	zgc:172075 [Source:ZFIN;Acc:ZDB-GENE-080215-3]	119	202	151	94	135	130	33	72	58	48	57	43	141.157	170.563	157.088	134.546	129.456	131.04	41.7993	74.7206	41.6988	54.2023	42.2207	35.0619
ENSDARG00000091860	1.03277e-21	5.82811e-19	2.3382	8	42712747	42724810	1	protein_coding	zgc:194007	zgc:194007 [Source:ZFIN;Acc:ZDB-GENE-081022-49]	67	67	64	43	65	64	22	11	15	11	16	8	79.4752	56.573	66.5803	61.5475	62.3306	64.512	27.8662	11.4156	10.7842	12.4214	11.8514	6.52315
ENSDARG00000043701	2.92431e-21	1.61357e-18	1.97414	8	7033049	7052493	1	protein_coding	gpd1a	glycerol-3-phosphate dehydrogenase 1a [Source:ZFIN;Acc:ZDB-GENE-050417-209]	332	440	449	301	347	350	57	73	104	117	232	85	393.817	371.524	467.102	430.832	332.75	352.8	72.1988	75.7584	74.7703	132.118	171.846	69.3085
ENSDARG00000099002	4.11348e-21	2.22039e-18	2.02074	19	19496479	19505167	-1	protein_coding	creb5a	cAMP responsive element binding protein 5a [Source:ZFIN;Acc:ZDB-GENE-120827-2]	53	97	51	60	88	91	11	11	26	20	29	29	62.8684	81.9042	53.0562	85.8802	84.386	91.728	13.9331	11.4156	18.6926	22.5843	21.4807	23.6464
ENSDARG00000007823	2.31428e-20	1.22263e-17	1.31845	20	37794633	37800737	1	protein_coding	atf3	activating transcription factor 3 [Source:ZFIN;Acc:ZDB-GENE-040426-728]	349	465	314	349	509	477	155	178	182	117	287	228	413.983	392.634	326.66	499.537	488.097	480.816	196.33	184.726	130.848	132.118	212.585	185.91
ENSDARG00000075048	2.39141e-19	1.23706e-16	-0.846663	14	34068075	34092744	1	protein_coding	lonrf1	LON peptidase N-terminal domain and ring finger 1 [Source:ZFIN;Acc:ZDB-GENE-101021-4]	750	1122	884	656	1015	864	1303	1512	1781	1734	2587	1954	889.648	947.387	919.64	938.957	973.316	870.912	1650.44	1569.13	1280.44	1958.06	1916.23	1593.28
ENSDARG00000099448	3.64267e-19	1.84587e-16	0.637858	16	35905031	35938157	1	protein_coding	sh3d21	SH3 domain containing 21 [Source:ZFIN;Acc:ZDB-GENE-051120-57]	620	778	621	479	754	616	338	431	523	418	597	554	735.442	656.923	646.037	685.61	723.035	620.928	428.126	447.286	376.008	472.012	442.206	451.728
ENSDARG00000009702	1.12975e-18	5.61035e-16	1.49466	7	49695904	49715154	1	protein_coding	ascl1b	si:ch211-210p4.6 [Source:NCBI gene;Acc:560440]	86	122	72	47	92	98	22	38	41	32	43	33	102.013	103.014	74.9028	67.2728	88.2218	98.784	27.8662	39.4359	29.4767	36.1349	31.8507	26.908
ENSDARG00000058656	1.46317e-18	7.12362e-16	1.24677	9	7515864	7539326	-1	protein_coding	desma	desmin a [Source:ZFIN;Acc:ZDB-GENE-980526-221]	5647	11636	6147	8126	6930	6884	2622	3757	4692	3078	4309	3706	6698.46	9825.13	6394.83	11631	6645.4	6939.07	3321.14	3898.96	3373.29	3475.72	3191.74	3021.85
ENSDARG00000117300	2.41909e-18	1.15512e-15	2.49034	18	38859119	38865170	-1	lincRNA	BX936456.1	NA	79	112	44	45	69	56	9	17	9	8	14	25	93.7096	94.5698	45.774	64.4102	66.1663	56.448	11.3998	17.6424	6.47051	9.03371	10.37	20.3849
ENSDARG00000069566	2.64609e-18	1.23967e-15	2.89656	1	45149844	45157243	-1	protein_coding	mucms1	mucin, multiple PTS and SEA group, member 1 [Source:ZFIN;Acc:ZDB-GENE-061009-17]	97	69	57	99	55	76	5	12	8	11	14	24	115.061	58.2618	59.2981	141.702	52.7413	76.608	6.33323	12.4534	5.75156	12.4214	10.37	19.5695
ENSDARG00000013685	4.29232e-18	1.97367e-15	0.908283	8	6576940	6609288	1	protein_coding	vsig8b	V-set and immunoglobulin domain containing 8b [Source:ZFIN;Acc:ZDB-GENE-081104-51]	210	322	219	207	235	217	111	119	165	133	168	169	249.101	271.888	227.829	296.287	225.349	218.736	140.598	123.497	118.626	150.185	124.44	137.802
ENSDARG00000034503	4.89445e-18	2.20962e-15	-0.914739	2	48309600	48375342	-1	protein_coding	per2	period circadian clock 2 [Source:ZFIN;Acc:ZDB-GENE-011220-2]	1880	2665	3010	1565	2640	2422	3646	4842	5005	3917	7118	6151	2230.05	2250.26	3131.35	2240.04	2531.58	2441.38	4618.19	5024.96	3598.32	4423.13	5272.4	5015.49
ENSDARG00000056874	5.50437e-18	2.4406e-15	1.38389	14	20893065	20898499	1	protein_coding	lygl1	lysozyme g-like 1 [Source:ZFIN;Acc:ZDB-GENE-040718-461]	236	324	155	170	202	224	68	85	101	104	128	87	279.943	273.577	161.249	243.327	193.704	225.792	86.1319	88.2118	72.6135	117.438	94.8114	70.9393
ENSDARG00000053773	6.03494e-18	2.6289e-15	0.965983	17	27434626	27447527	1	protein_coding	vgll2b	vestigial-like family member 2b [Source:ZFIN;Acc:ZDB-GENE-050809-113]	211	330	200	201	250	207	115	106	185	105	160	157	250.288	278.643	208.063	287.699	239.733	208.656	145.664	110.005	133.005	118.567	118.514	128.017
ENSDARG00000100612	7.11559e-18	3.04621e-15	4.41418	7	7988986	8022741	-1	protein_coding	si:ch211-163c2.1	si:ch211-163c2.1 [Source:ZFIN;Acc:ZDB-GENE-160114-75]	29	41	31	33	70	25	2	3	0	5	1	1	34.3997	34.6193	32.2498	47.2341	67.1253	25.2	2.53329	3.11336	0	5.64607	0.740714	0.815394
ENSDARG00000031588	8.27596e-18	3.48292e-15	3.00732	12	38929663	38974869	1	protein_coding	si:dkey-239b22.1	si:dkey-239b22.1 [Source:ZFIN;Acc:ZDB-GENE-131119-12]	4681	6342	3265	3014	6376	4947	659	609	244	800	503	957	5552.59	5355.02	3396.64	4314.05	6114.15	4986.58	834.719	632.012	175.423	903.371	372.579	780.332
ENSDARG00000039255	1.04562e-17	4.32712e-15	0.537782	23	24926407	24939148	1	protein_coding	klhl21	kelch-like family member 21 [Source:NCBI gene;Acc:404613]	873	1304	1034	806	1092	906	551	700	1061	650	1012	834	1035.55	1101.06	1075.69	1153.66	1047.15	913.248	697.922	726.45	762.801	733.989	749.603	680.039
ENSDARG00000100872	2.56528e-17	1.04419e-14	2.08922	24	9298198	9299478	1	protein_coding	otud1	OTU deubiquitinase 1 [Source:ZFIN;Acc:ZDB-GENE-170421-2]	204	267	138	293	215	133	47	56	69	33	68	81	241.984	225.448	143.564	419.382	206.17	134.064	59.5323	58.116	49.6072	37.2641	50.3686	66.0469
ENSDARG00000055504	5.5217e-17	2.21135e-14	0.711442	7	19482084	19491627	1	protein_coding	si:ch211-212k18.7	si:ch211-212k18.7 [Source:ZFIN;Acc:ZDB-GENE-030131-1312]	1534	2139	1491	1336	1768	1722	753	948	1824	1008	1426	1193	1819.63	1806.11	1551.11	1912.27	1695.39	1735.78	953.784	983.821	1311.36	1138.25	1056.26	972.765
ENSDARG00000060238	8.94858e-17	3.52688e-14	0.73391	7	33798131	33869011	-1	protein_coding	uacab	uveal autoantigen with coiled-coil domains and ankyrin repeats b [Source:ZFIN;Acc:ZDB-GENE-030521-32]	2154	2824	2157	1908	2078	2025	1061	1185	1942	1191	2033	1908	2555.07	2384.51	2243.96	2730.99	1992.66	2041.2	1343.91	1229.78	1396.19	1344.89	1505.87	1555.77
ENSDARG00000014975	1.53605e-16	5.95939e-14	2.50237	16	25975426	25978063	-1	protein_coding	irge1	immunity-related GTPase family, e1 [Source:ZFIN;Acc:ZDB-GENE-051209-1]	67	84	64	54	97	62	18	17	4	19	14	10	79.4752	70.9274	66.5803	77.2922	93.0164	62.496	22.7996	17.6424	2.87578	21.4551	10.37	8.15394
ENSDARG00000035890	1.75479e-16	6.70328e-14	0.780833	19	32495419	32500373	-1	protein_coding	fuca1.1	alpha-L-fucosidase 1, tandem duplicate 1 [Source:ZFIN;Acc:ZDB-GENE-030131-7434]	973	1389	926	850	1181	1018	562	639	690	631	822	851	1154.17	1172.83	963.334	1216.64	1132.5	1026.14	711.855	663.145	496.072	712.534	608.867	693.9
ENSDARG00000053761	2.96558e-16	1.11569e-13	1.80617	7	2228276	2234151	1	protein_coding	si:dkey-187j14.4	si:dkey-187j14.4 [Source:ZFIN;Acc:ZDB-GENE-131119-26]	204	267	129	100	235	184	62	30	54	69	77	62	241.984	225.448	134.201	143.134	225.349	185.472	78.532	31.1336	38.823	77.9158	57.035	50.5544
ENSDARG00000052515	3.85782e-16	1.42969e-13	1.51562	12	20641102	20652923	1	protein_coding	calcoco2	calcium binding and coiled-coil domain 2 [Source:ZFIN;Acc:ZDB-GENE-050522-346]	141	411	147	184	261	202	68	86	114	62	117	87	167.254	347.037	152.927	263.366	250.281	203.616	86.1319	89.2496	81.9597	70.0113	86.6636	70.9393
ENSDARG00000026049	4.73275e-16	1.72815e-13	7.44446	15	5086338	5106171	1	protein_coding	mxf	myxovirus (influenza virus) resistance F [Source:ZFIN;Acc:ZDB-GENE-030721-9]	50	64	10	20	49	49	0	0	0	0	0	1	59.3099	54.0399	10.4032	28.6267	46.9877	49.392	0	0	0	0	0	0.815394
ENSDARG00000095434	7.27393e-16	2.61756e-13	1.52397	1	52392511	52396264	1	protein_coding	si:ch211-217k17.8	si:ch211-217k17.8 [Source:ZFIN;Acc:ZDB-GENE-031010-46]	149	187	85	122	160	149	31	34	86	54	84	62	176.743	157.898	88.427	174.623	153.429	150.192	39.266	35.2847	61.8293	60.9776	62.22	50.5544
ENSDARG00000096933	7.40008e-16	2.62491e-13	2.32335	16	42772678	42781773	1	protein_coding	si:ch211-135n15.2	si:ch211-135n15.2 [Source:ZFIN;Acc:ZDB-GENE-131121-526]	39	56	31	37	50	31	7	14	7	5	9	14	46.2617	47.2849	32.2498	52.9595	47.9466	31.248	8.86652	14.529	5.03262	5.64607	6.66643	11.4155
ENSDARG00000075263	9.26461e-16	3.24e-13	1.65899	17	23462972	23472265	1	protein_coding	ankrd1a	ankyrin repeat domain 1a (cardiac muscle) [Source:ZFIN;Acc:ZDB-GENE-100405-1]	108	268	106	70	195	173	47	51	59	41	55	67	128.109	226.292	110.274	100.194	186.992	174.384	59.5323	52.9271	42.4178	46.2978	40.7393	54.6314
ENSDARG00000013771	1.1049e-15	3.81037e-13	1.24507	16	29514473	29519977	1	protein_coding	ctss2.2	cathepsin S, ortholog 2, tandem duplicate 2 [Source:ZFIN;Acc:ZDB-GENE-050626-55]	483	799	400	452	586	504	180	232	235	301	270	310	572.933	674.654	416.127	646.964	561.934	508.032	227.996	240.766	168.952	339.893	199.993	252.772
ENSDARG00000078552	1.47307e-15	5.01045e-13	1.07448	17	26965351	26977183	1	protein_coding	grhl3	grainyhead-like transcription factor 3 [Source:ZFIN;Acc:ZDB-GENE-030131-9854]	218	359	191	197	222	211	82	113	137	95	188	157	258.591	303.13	198.701	281.973	212.883	212.688	103.865	117.27	98.4955	107.275	139.254	128.017
ENSDARG00000079456	1.83177e-15	6.14632e-13	1.02519	19	1879611	1929310	-1	protein_coding	si:ch211-149a19.3	si:ch211-149a19.3 [Source:ZFIN;Acc:ZDB-GENE-081104-128]	138	160	119	111	123	131	60	63	78	67	95	81	163.695	135.1	123.798	158.878	117.949	132.048	75.9987	65.3805	56.0777	75.6574	70.3679	66.0469
ENSDARG00000033144	3.70004e-15	1.22496e-12	1.31739	12	13319132	13331980	1	protein_coding	psme2	proteasome activator subunit 2 [Source:ZFIN;Acc:ZDB-GENE-991110-16]	147	299	119	147	207	168	56	86	89	80	86	95	174.371	252.468	123.798	210.407	198.499	169.344	70.9321	89.2496	63.9861	90.3371	63.7014	77.4624
ENSDARG00000101205	4.21975e-15	1.37864e-12	-0.80501	8	7875110	7912936	1	protein_coding	mbd1a	methyl-CpG binding domain protein 1a [Source:ZFIN;Acc:ZDB-GENE-030131-4214]	152	204	153	110	201	119	219	287	388	233	403	367	180.302	172.252	159.169	157.447	192.745	119.952	277.395	297.845	278.951	263.107	298.508	299.25
ENSDARG00000032801	6.96918e-15	2.24733e-12	1.31592	10	2715548	2755378	1	protein_coding	grk5	G protein-coupled receptor kinase 5 [Source:ZFIN;Acc:ZDB-GENE-091204-274]	84	110	67	74	80	75	28	34	43	40	48	34	99.6406	92.8811	69.7013	105.919	76.7146	75.6	35.4661	35.2847	30.9146	45.1686	35.5543	27.7234
ENSDARG00000079227	7.80082e-15	2.48326e-12	4.19741	12	30517386	30523229	-1	protein_coding	plekhs1	pleckstrin homology domain containing, family S member 1 [Source:ZFIN;Acc:ZDB-GENE-080204-50]	648	625	312	397	599	594	44	12	8	61	14	39	768.656	527.733	324.579	568.241	574.4	598.752	55.7324	12.4534	5.75156	68.8821	10.37	31.8004
ENSDARG00000004954	8.72371e-15	2.7419e-12	1.10618	3	29914427	29941357	-1	protein_coding	grna	granulin a [Source:ZFIN;Acc:ZDB-GENE-030131-8434]	122	169	105	98	126	137	48	73	71	45	73	95	144.716	142.699	109.233	140.271	120.825	138.096	60.799	75.7584	51.0451	50.8146	54.0721	77.4624
ENSDARG00000058685	1.05678e-14	3.28e-12	4.75092	19	7694487	7706926	-1	protein_coding	si:dkey-204a24.11	si:dkey-204a24.11 [Source:ZFIN;Acc:ZDB-GENE-120215-129]	29	51	16	18	67	47	5	3	0	0	1	0	34.3997	43.063	16.6451	25.7641	64.2485	47.376	6.33323	3.11336	0	0	0.740714	0
ENSDARG00000014386	1.101e-14	3.37503e-12	0.668693	23	26763338	26784771	-1	protein_coding	galnt6	UDP-N-acetyl-alpha-D-galactosamine:polypeptide N-acetylgalactosaminyltransferase 6 (GalNAc-T6) [Source:ZFIN;Acc:ZDB-GENE-040426-2272]	442	644	438	418	562	471	226	336	472	263	437	452	524.299	543.776	455.659	598.299	538.92	474.768	286.262	348.696	339.342	296.983	323.692	368.558
ENSDARG00000070041	1.3754e-14	4.16477e-12	3.7814	12	30528623	30540755	-1	protein_coding	zgc:153920	zgc:153920 [Source:ZFIN;Acc:ZDB-GENE-061013-702]	48	89	11	47	100	76	7	2	1	8	5	6	56.9375	75.1492	11.4435	67.2728	95.8932	76.608	8.86652	2.07557	0.718945	9.03371	3.70357	4.89236
ENSDARG00000002396	1.83751e-14	5.49703e-12	-0.597906	24	20194022	20208474	-1	protein_coding	cry-dash	cryptochrome DASH [Source:NCBI gene;Acc:402986]	409	651	539	383	534	531	655	814	909	783	1072	1022	485.155	549.687	560.731	548.202	512.07	535.248	829.653	844.758	653.521	884.175	794.046	833.333
ENSDARG00000098736	2.33098e-14	6.89026e-12	3.08087	12	44009628	44018667	-1	protein_coding	si:dkey-201i2.4	si:dkey-201i2.4 [Source:ZFIN;Acc:ZDB-GENE-141215-24]	69	45	18	27	91	72	6	4	8	5	7	14	81.8476	37.9968	18.7257	38.6461	87.2628	72.576	7.59987	4.15114	5.75156	5.64607	5.185	11.4155
ENSDARG00000041947	3.85464e-14	1.12601e-11	0.785996	16	31965340	31976269	-1	protein_coding	styk1b	serine/threonine/tyrosine kinase 1b [Source:ZFIN;Acc:ZDB-GENE-030131-3435]	270	316	245	219	313	229	120	160	236	165	194	195	320.273	266.822	254.878	313.463	300.146	230.832	151.997	166.046	169.671	186.32	143.699	159.002
ENSDARG00000029290	7.1027e-14	2.0507e-11	0.958427	20	26538137	26541177	1	protein_coding	stx11b.1	syntaxin 11b, tandem duplicate 1 [Source:ZFIN;Acc:ZDB-GENE-040426-1893]	295	434	321	338	340	334	127	156	333	147	247	258	349.928	366.458	333.942	483.792	326.037	336.672	160.864	161.895	239.409	165.994	182.956	210.372
ENSDARG00000093936	7.55763e-14	2.15696e-11	2.64659	18	7591381	7593581	1	protein_coding	si:dkeyp-1h4.6	si:dkeyp-1h4.6 [Source:ZFIN;Acc:ZDB-GENE-060503-841]	926	2311	630	878	846	743	249	200	220	108	210	104	1098.42	1951.35	655.4	1256.71	811.257	748.944	315.395	207.557	158.168	121.955	155.55	84.801
ENSDARG00000026771	1.64787e-13	4.64962e-11	1.19607	1	30422143	30438036	1	protein_coding	tmem41ab	transmembrane protein 41ab [Source:NCBI gene;Acc:406356]	272	663	282	249	384	416	142	143	214	116	241	271	322.646	559.82	293.369	356.403	368.23	419.328	179.864	148.403	153.854	130.989	178.512	220.972
ENSDARG00000041065	2.66897e-13	7.44612e-11	1.23822	5	3568016	3584815	-1	protein_coding	hspb1	heat shock protein, alpha-crystallin-related, 1 [Source:NCBI gene;Acc:368243]	598	1458	680	596	1186	876	315	248	547	467	565	426	709.346	1231.1	707.416	853.077	1137.29	883.008	398.993	257.371	393.263	527.343	418.504	347.358
ENSDARG00000039486	3.13284e-13	8.64316e-11	0.916336	13	25486608	25498661	1	protein_coding	bag3	BCL2 associated athanogene 3 [Source:ZFIN;Acc:ZDB-GENE-040801-40]	393	537	348	337	455	370	139	285	296	184	272	327	466.175	453.429	362.03	482.36	436.314	372.96	176.064	295.769	212.808	207.775	201.474	266.634
ENSDARG00000078093	3.80302e-13	1.03009e-10	2.73697	7	2236317	2242989	1	protein_coding	zgc:172065	zgc:172065 [Source:ZFIN;Acc:ZDB-GENE-080214-2]	33	63	13	25	52	34	4	3	7	4	11	9	39.1445	53.1955	13.5241	35.7834	49.8645	34.272	5.06658	3.11336	5.03262	4.51686	8.14786	7.33855
ENSDARG00000052779	3.81668e-13	1.03009e-10	3.65208	12	46120836	46145909	-1	protein_coding	zgc:153932	zgc:153932 [Source:ZFIN;Acc:ZDB-GENE-070209-223]	1624	1845	966	979	1741	1852	98	152	39	214	35	213	1926.38	1557.87	1004.95	1401.28	1669.5	1866.82	124.131	157.743	28.0389	241.652	25.925	173.679
ENSDARG00000100106	4.08189e-13	1.08982e-10	3.15932	12	43852970	43982343	-1	protein_coding	CR385054.1	NA	468	436	233	345	600	396	47	58	14	76	30	72	555.14	368.147	242.394	493.811	575.359	399.168	59.5323	60.1916	10.0652	85.8203	22.2214	58.7084
ENSDARG00000010680	6.3493e-13	1.67716e-10	-0.876615	3	23092762	23096141	1	protein_coding	gngt2a	guanine nucleotide binding protein (G protein), gamma transducing activity polypeptide 2a [Source:ZFIN;Acc:ZDB-GENE-030131-7595]	171	269	145	122	244	158	282	356	462	255	515	472	202.84	227.136	150.846	174.623	233.979	159.264	357.194	369.452	332.153	287.95	381.468	384.866
ENSDARG00000055290	8.14456e-13	2.12873e-10	0.898352	8	29710110	29713621	-1	protein_coding	mpeg1.1	macrophage expressed 1, tandem duplicate 1 [Source:ZFIN;Acc:ZDB-GENE-030131-7347]	167	236	194	141	173	160	58	122	135	77	150	129	198.095	199.272	201.822	201.818	165.895	161.28	73.4654	126.61	97.0576	86.9495	111.107	105.186
ENSDARG00000076269	9.0435e-13	2.33906e-10	2.32915	10	40623414	40628487	1	protein_coding	zgc:172131	zgc:172131 [Source:ZFIN;Acc:ZDB-GENE-080204-47]	36	51	36	45	51	35	10	6	4	17	13	7	42.7031	43.063	37.4514	64.4102	48.9055	35.28	12.6665	6.22672	2.87578	19.1966	9.62929	5.70776
ENSDARG00000093042	9.59551e-13	2.45625e-10	-1.06686	8	12843300	12847483	-1	protein_coding	si:dkey-104n9.1	si:dkey-104n9.1 [Source:ZFIN;Acc:ZDB-GENE-081104-300]	31	46	53	30	44	50	65	96	109	91	133	119	36.7721	38.8412	55.1368	42.9401	42.193	50.4	82.3319	99.6275	78.365	102.758	98.515	97.0319
ENSDARG00000068939	1.02852e-12	2.60594e-10	1.93498	15	29154547	29162261	-1	protein_coding	xaf1	XIAP associated factor 1 [Source:ZFIN;Acc:ZDB-GENE-060929-840]	55	80	35	38	52	36	11	13	8	15	20	21	65.2408	67.5499	36.4111	54.3908	49.8645	36.288	13.9331	13.4912	5.75156	16.9382	14.8143	17.1233
ENSDARG00000099197	1.18695e-12	2.97697e-10	-0.502378	17	117024	125091	-1	protein_coding	actc1b	actin alpha cardiac muscle 1b [Source:ZFIN;Acc:ZDB-GENE-000322-1]	169404	232060	227643	155713	200956	195926	233386	252423	411210	242224	426059	397097	200947	195945	236821	222878	192703	197493	295617	261961	295637	273523	315588	323791
ENSDARG00000007769	2.44314e-12	6.06633e-10	3.28299	7	56602521	56606752	-1	protein_coding	sult5a1	sulfotransferase family 5A, member 1 [Source:ZFIN;Acc:ZDB-GENE-060929-978]	328	360	137	111	326	105	40	12	13	13	41	35	389.073	303.974	142.523	158.878	312.612	105.84	50.6658	12.4534	9.34629	14.6798	30.3693	28.5388
ENSDARG00000096874	2.97758e-12	7.32014e-10	0.880131	7	66565572	66576522	1	protein_coding	tmem176l.3b	transmembrane protein 176l.3b [Source:ZFIN;Acc:ZDB-GENE-080829-14]	558	722	500	606	596	565	244	356	495	370	397	388	661.898	609.638	520.159	867.39	571.524	569.52	309.061	369.452	355.878	417.809	294.064	316.373
ENSDARG00000079198	3.27973e-12	7.9839e-10	0.489011	6	29410986	29469208	1	protein_coding	usp13	ubiquitin specific peptidase 13 [Source:NCBI gene;Acc:558011]	559	902	645	480	642	632	363	469	685	375	669	627	663.084	761.625	671.005	687.042	615.635	637.056	459.792	486.722	492.477	423.455	495.538	511.252
ENSDARG00000042630	4.42205e-12	1.06601e-09	-0.553082	20	30894093	30901034	-1	protein_coding	hebp2	heme binding protein 2 [Source:ZFIN;Acc:ZDB-GENE-040426-914]	295	441	414	270	399	311	450	512	699	528	707	688	349.928	372.369	430.691	386.461	382.614	313.488	569.99	531.346	502.543	596.225	523.685	560.991
ENSDARG00000117266	4.47019e-12	1.06726e-09	3.71187	12	46071521	46083500	-1	lincRNA	FO904966.1	NA	55	182	53	55	190	105	4	3	4	10	6	27	65.2408	153.676	55.1368	78.7235	182.197	105.84	5.06658	3.11336	2.87578	11.2921	4.44429	22.0156
ENSDARG00000092719	5.84033e-12	1.3811e-09	1.91615	12	46264190	46282243	-1	unprocessed_pseudogene	AL954655.2	NA	187	188	163	137	136	180	53	68	18	41	44	66	221.819	158.742	169.572	196.093	130.415	181.44	67.1322	70.5695	12.941	46.2978	32.5914	53.816
ENSDARG00000076196	1.2721e-11	2.97983e-09	2.84222	12	46209859	46228023	-1	protein_coding	si:ch211-226h7.6	si:ch211-226h7.6 [Source:ZFIN;Acc:ZDB-GENE-130531-12]	19	33	17	15	26	19	5	5	0	4	3	3	22.5377	27.8643	17.6854	21.4701	24.9322	19.152	6.33323	5.18893	0	4.51686	2.22214	2.44618
ENSDARG00000012435	1.63452e-11	3.79299e-09	2.63165	4	17807837	17812131	-1	protein_coding	spic	Spi-C transcription factor (Spi-1/PU.1 related) [Source:ZFIN;Acc:ZDB-GENE-040912-47]	34	35	37	14	22	19	6	5	3	7	3	5	40.3307	29.5531	38.4917	20.0387	21.0965	19.152	7.59987	5.18893	2.15684	7.9045	2.22214	4.07697
ENSDARG00000062374	1.98098e-11	4.55441e-09	0.738425	16	13810018	13818071	-1	protein_coding	leng9	leukocyte receptor cluster (LRC) member 9 [Source:ZFIN;Acc:ZDB-GENE-061013-607]	108	160	130	97	136	153	62	73	129	71	117	93	128.109	135.1	135.241	138.84	130.415	154.224	78.532	75.7584	92.7439	80.1742	86.6636	75.8316
ENSDARG00000076839	2.13489e-11	4.86323e-09	1.14904	15	509126	516750	1	protein_coding	ftr86	finTRIM family, member 86 [Source:ZFIN;Acc:ZDB-GENE-060929-108]	126	202	127	141	243	208	60	103	139	65	81	96	149.461	170.563	132.12	201.818	233.021	209.664	75.9987	106.892	99.9334	73.3989	59.9979	78.2778
ENSDARG00000024789	2.26415e-11	5.1108e-09	1.459	9	32805688	32813177	-1	protein_coding	mxc	myxovirus (influenza virus) resistance C [Source:NCBI gene;Acc:360145]	106	186	72	72	108	92	43	46	46	44	34	41	125.737	157.053	74.9028	103.056	103.565	92.736	54.4657	47.7382	33.0715	49.6854	25.1843	33.4312
ENSDARG00000070651	3.21954e-11	7.20191e-09	0.382394	11	18343890	18384534	-1	protein_coding	prkcdb	protein kinase C, delta b [Source:ZFIN;Acc:ZDB-GENE-111129-1]	1090	1580	1209	882	1352	1288	823	925	1356	872	1187	1356	1292.95	1334.11	1257.74	1262.44	1296.48	1298.3	1042.45	959.952	974.889	984.675	879.228	1105.67
ENSDARG00000055252	3.98594e-11	8.83669e-09	1.23554	17	33433566	33441020	1	protein_coding	snap23.2	synaptosome associated protein 23.2 [Source:ZFIN;Acc:ZDB-GENE-051030-75]	110	95	103	77	73	82	32	53	46	31	55	51	130.482	80.2155	107.153	110.213	70.0021	82.656	40.5326	55.0027	33.0715	35.0056	40.7393	41.5851
ENSDARG00000053554	4.79675e-11	1.05401e-08	-0.939939	7	30201611	30209790	1	protein_coding	wdr76	WD repeat domain 76 [Source:ZFIN;Acc:ZDB-GENE-030131-4513]	64	106	119	58	97	105	147	186	227	164	195	281	75.9166	89.5036	123.798	83.0175	93.0164	105.84	186.197	193.028	163.201	185.191	144.439	229.126
ENSDARG00000043249	5.03426e-11	1.0965e-08	1.87835	21	45626136	45633317	1	protein_coding	irf1b	interferon regulatory factor 1b [Source:ZFIN;Acc:ZDB-GENE-041114-13]	192	487	131	99	173	259	79	41	80	56	95	42	227.75	411.21	136.282	141.702	165.895	261.072	100.065	42.5492	57.5156	63.236	70.3679	34.2466
ENSDARG00000094678	5.63446e-11	1.21655e-08	1.50949	1	44784793	44796531	-1	protein_coding	si:dkey-9i23.6	si:dkey-9i23.6 [Source:ZFIN;Acc:ZDB-GENE-090313-365]	85	80	49	39	63	59	12	17	30	18	44	35	100.827	67.5499	50.9755	55.8221	60.4127	59.472	15.1997	17.6424	21.5684	20.3259	32.5914	28.5388
ENSDARG00000009341	5.85232e-11	1.2527e-08	0.842203	12	30586599	30618440	1	protein_coding	nrap	nebulin-related anchoring protein [Source:ZFIN;Acc:ZDB-GENE-060616-224]	1182	2376	1251	1038	1822	1603	813	697	1023	826	1089	1360	1402.08	2006.23	1301.44	1485.73	1747.17	1615.82	1029.78	723.337	735.481	932.731	806.638	1108.94
ENSDARG00000088549	6.19979e-11	1.31573e-08	-0.834353	18	6126506	6143192	1	protein_coding	si:ch1073-390k14.1	si:ch1073-390k14.1 [Source:ZFIN;Acc:ZDB-GENE-141215-14]	69	101	79	58	85	110	131	171	181	150	224	163	81.8476	85.2817	82.1851	83.0175	81.5092	110.88	165.931	177.461	130.129	169.382	165.92	132.909
ENSDARG00000090526	6.53143e-11	1.37437e-08	1.41176	12	30540911	30549022	-1	protein_coding	zgc:158404	zgc:158404 [Source:ZFIN;Acc:ZDB-GENE-070112-592]	236	264	203	134	277	231	107	65	98	118	107	58	279.943	222.915	211.184	191.799	265.624	232.848	135.531	67.4561	70.4566	133.247	79.2564	47.2929
ENSDARG00000060498	7.30651e-11	1.52454e-08	1.24668	23	30006206	30010042	1	protein_coding	tnfrsf9a	tumor necrosis factor receptor superfamily, member 9a [Source:ZFIN;Acc:ZDB-GENE-060421-8213]	74	102	71	33	107	91	25	44	48	26	50	36	87.7786	86.1261	73.8625	47.2341	102.606	91.728	31.6661	45.6626	34.5094	29.3596	37.0357	29.3542
ENSDARG00000053113	7.9565e-11	1.64633e-08	0.417992	11	11120532	11193205	1	protein_coding	ly75	lymphocyte antigen 75 [Source:ZFIN;Acc:ZDB-GENE-050309-166]	424	544	401	338	471	448	272	325	494	299	478	411	502.948	459.339	417.167	483.792	451.657	451.584	344.528	337.28	355.159	337.635	354.061	335.127
ENSDARG00000099476	8.76938e-11	1.79953e-08	0.713783	6	19263433	19271210	-1	protein_coding	zgc:174863	zgc:174863 [Source:ZFIN;Acc:ZDB-GENE-080204-87]	307	545	395	272	380	382	163	238	289	260	385	257	364.163	460.184	410.925	389.324	364.394	385.056	206.463	246.993	207.775	293.596	285.175	209.556
ENSDARG00000040445	9.4544e-11	1.9242e-08	1.09365	9	23765587	23779525	1	protein_coding	si:ch211-219a4.3	si:ch211-219a4.3 [Source:ZFIN;Acc:ZDB-GENE-070424-157]	165	240	151	160	148	139	59	79	90	108	104	99	195.723	202.65	157.088	229.014	141.922	140.112	74.7321	81.9851	64.7051	121.955	77.0343	80.724
ENSDARG00000109648	1.05643e-10	2.13262e-08	1.23131	25	13180468	13188678	-1	protein_coding	si:ch211-147m6.1	si:ch211-147m6.1 [Source:ZFIN;Acc:ZDB-GENE-131120-57]	147	128	93	92	86	150	44	56	60	55	73	55	174.371	108.08	96.7495	131.683	82.4682	151.2	55.7324	58.116	43.1367	62.1068	54.0721	44.8467
ENSDARG00000101334	1.60489e-10	3.21367e-08	0.57103	15	43604032	43625549	-1	protein_coding	ctsc	cathepsin C [Source:ZFIN;Acc:ZDB-GENE-030619-9]	761	1126	688	673	903	737	456	590	716	521	727	773	902.696	950.764	715.738	963.29	865.916	742.896	577.59	612.294	514.765	588.321	538.499	630.3
ENSDARG00000030463	2.37081e-10	4.70938e-08	-0.822028	7	35229645	35243976	1	protein_coding	tppp3	tubulin polymerization-promoting protein family member 3 [Source:ZFIN;Acc:ZDB-GENE-040426-1909]	144	223	215	221	200	237	322	372	535	310	491	548	170.812	188.295	223.668	316.325	191.786	238.896	407.86	386.056	384.636	350.056	363.691	446.836
ENSDARG00000038321	2.49359e-10	4.91396e-08	3.91361	9	33080438	33081978	-1	protein_coding	zgc:172053	zgc:172053 [Source:ZFIN;Acc:ZDB-GENE-080219-25]	118	115	55	90	162	88	4	1	3	22	3	12	139.971	97.1029	57.2174	128.82	155.347	88.704	5.06658	1.03779	2.15684	24.8427	2.22214	9.78473
ENSDARG00000090882	2.57194e-10	5.01263e-08	1.75293	22	6182981	6194580	-1	protein_coding	si:rp71-36a1.5	si:rp71-36a1.5 [Source:ZFIN;Acc:ZDB-GENE-091204-428]	38	58	23	31	52	30	9	13	10	16	17	13	45.0755	48.9737	23.9273	44.3714	49.8645	30.24	11.3998	13.4912	7.18945	18.0674	12.5921	10.6001
ENSDARG00000008772	2.58404e-10	5.01263e-08	0.469372	6	21470261	21492752	-1	protein_coding	cacng1a	calcium channel, voltage-dependent, gamma subunit 1a [Source:ZFIN;Acc:ZDB-GENE-030131-732]	553	876	615	532	699	589	425	457	664	406	633	633	655.967	739.671	639.795	761.471	670.294	593.712	538.324	474.268	477.38	458.461	468.872	516.144
ENSDARG00000013926	2.91409e-10	5.60905e-08	1.18605	17	20653773	20666616	-1	protein_coding	slc16a9a	solute carrier family 16 member 9a [Source:ZFIN;Acc:ZDB-GENE-040426-1364]	391	371	384	448	288	304	163	160	240	122	278	200	463.803	313.263	399.482	641.239	276.172	306.432	206.463	166.046	172.547	137.764	205.919	163.079
ENSDARG00000039117	3.03596e-10	5.79868e-08	-0.407261	12	19144833	19153177	-1	protein_coding	tefa	TEF transcription factor, PAR bZIP family member a [Source:ZFIN;Acc:ZDB-GENE-990415-264]	2389	3372	2775	1947	2769	2671	2926	3723	4211	3468	5095	4746	2833.82	2847.23	2886.88	2786.81	2655.28	2692.37	3706.2	3863.68	3027.48	3916.11	3773.94	3869.86
ENSDARG00000100280	3.21595e-10	6.09557e-08	1.23975	6	57401178	57426097	-1	protein_coding	znfx1	zinc finger, NFX1-type containing 1 [Source:ZFIN;Acc:ZDB-GENE-110804-2]	60	81	44	44	56	63	19	25	28	21	50	28	71.1718	68.3942	45.774	62.9788	53.7002	63.504	24.0663	25.9447	20.1305	23.7135	37.0357	22.831
ENSDARG00000103650	3.35586e-10	6.31258e-08	1.67715	12	44119432	44307963	-1	protein_coding	si:ch73-329n5.1	si:ch73-329n5.1 [Source:ZFIN;Acc:ZDB-GENE-131121-475]	203	141	155	171	181	204	33	94	103	29	105	39	240.798	119.057	161.249	244.759	173.567	205.632	41.7993	97.5519	74.0513	32.7472	77.775	31.8004
ENSDARG00000105630	3.38531e-10	6.3201e-08	1.17822	7	30109990	30127082	-1	protein_coding	alpk3b	alpha-kinase 3b [Source:ZFIN;Acc:ZDB-GENE-121101-3]	88	162	70	56	131	119	44	50	65	27	70	58	104.385	136.788	72.8222	80.1549	125.62	119.952	55.7324	51.8893	46.7314	30.4888	51.85	47.2929
ENSDARG00000040628	3.78631e-10	7.01598e-08	0.564107	15	42560354	42575208	1	protein_coding	zgc:110333	zgc:110333 [Source:ZFIN;Acc:ZDB-GENE-050417-331]	365	490	331	306	491	406	247	252	356	237	426	348	432.962	413.743	344.345	437.989	470.836	409.248	312.861	261.522	255.944	267.624	315.544	283.757
ENSDARG00000093494	4.20328e-10	7.73092e-08	1.73293	1	52398205	52400660	1	protein_coding	si:ch211-217k17.9	si:ch211-217k17.9 [Source:ZFIN;Acc:ZDB-GENE-061207-21]	419	992	348	791	706	479	128	164	240	198	252	348	497.017	837.618	362.03	1132.19	677.006	482.832	162.131	170.197	172.547	223.584	186.66	283.757
ENSDARG00000103485	5.18764e-10	9.47125e-08	0.876941	6	18298444	18350267	1	protein_coding	card14	caspase recruitment domain family, member 14 [Source:ZFIN;Acc:ZDB-GENE-090310-1]	161	169	140	113	150	139	70	71	104	104	91	104	190.978	142.699	145.644	161.741	143.84	140.112	88.6652	73.6828	74.7703	117.438	67.405	84.801
ENSDARG00000002405	6.12715e-10	1.10823e-07	-0.598768	5	20786772	20814588	-1	protein_coding	si:ch211-225b11.1	si:ch211-225b11.1 [Source:ZFIN;Acc:ZDB-GENE-060531-39]	181	313	222	142	225	226	267	265	538	303	495	427	214.702	264.289	230.95	203.25	215.76	227.808	338.194	275.013	386.792	342.152	366.654	348.173
ENSDARG00000055365	6.15933e-10	1.10823e-07	1.37782	20	26543683	26551233	-1	protein_coding	si:dkey-25e12.3	si:dkey-25e12.3 [Source:NCBI gene;Acc:678527]	48	84	55	68	63	45	21	27	28	13	38	37	56.9375	70.9274	57.2174	97.3309	60.4127	45.36	26.5996	28.0202	20.1305	14.6798	28.1471	30.1696
ENSDARG00000036840	6.65562e-10	1.18891e-07	-0.669565	11	11515778	11518469	-1	protein_coding	krt15	keratin 15 [Source:ZFIN;Acc:ZDB-GENE-040426-2931]	2918	3833	3257	3069	3038	2802	4059	4342	7226	4574	7943	7662	3461.32	3236.48	3388.31	4392.77	2913.24	2824.42	5141.31	4506.07	5195.1	5165.03	5883.49	6247.55
ENSDARG00000088641	6.87523e-10	1.2188e-07	2.75466	19	40196462	40199098	-1	protein_coding	grn2	granulin 2 [Source:ZFIN;Acc:ZDB-GENE-050522-264]	282	455	231	204	241	176	57	70	12	37	25	42	334.508	384.19	240.313	291.993	231.103	177.408	72.1988	72.645	8.62734	41.7809	18.5179	34.2466
ENSDARG00000076308	6.9211e-10	1.2188e-07	-0.582538	16	26816753	26820634	-1	protein_coding	pdp1	pyruvate dehyrogenase phosphatase catalytic subunit 1 [Source:ZFIN;Acc:ZDB-GENE-060810-70]	173	191	161	142	184	160	231	236	412	223	345	317	205.212	161.275	167.491	203.25	176.444	161.28	292.595	244.918	296.205	251.815	255.546	258.48
ENSDARG00000043085	6.98649e-10	1.22165e-07	4.38217	15	942531	952891	-1	protein_coding	alox5b.1	arachidonate 5-lipoxygenase b, tandem duplicate 1 [Source:ZFIN;Acc:ZDB-GENE-131219-3]	23	29	6	20	17	11	1	1	1	0	2	1	27.2825	24.4868	6.2419	28.6267	16.3018	11.088	1.26665	1.03779	0.718945	0	1.48143	0.815394
ENSDARG00000038668	8.85787e-10	1.52951e-07	1.2394	2	42020915	42035307	-1	protein_coding	gbp1	guanylate binding protein 1 [Source:ZFIN;Acc:ZDB-GENE-040718-32]	86	204	121	93	116	147	20	51	103	58	89	60	102.013	172.252	125.878	133.114	111.236	148.176	25.3329	52.9271	74.0513	65.4944	65.9236	48.9236
ENSDARG00000003684	8.87031e-10	1.52951e-07	0.674023	6	21157195	21189295	-1	protein_coding	obsl1a	obscurin like cytoskeletal adaptor 1a [Source:ZFIN;Acc:ZDB-GENE-060503-649]	238	445	349	212	340	318	182	180	282	220	221	260	282.315	375.746	363.071	303.443	326.037	320.544	230.529	186.801	202.743	248.427	163.698	212.002
ENSDARG00000099974	1.12219e-09	1.92166e-07	0.501534	12	26023948	26064562	-1	protein_coding	ldb3b	LIM domain binding 3b [Source:ZFIN;Acc:ZDB-GENE-030131-6032]	4468	7932	5323	4528	5582	5256	3549	3755	5030	3472	5427	5569	5299.93	6697.57	5537.61	6481.09	5352.76	5298.05	4495.32	3896.89	3616.29	3920.63	4019.86	4540.93
ENSDARG00000069559	1.2306e-09	2.09286e-07	0.609962	1	45121393	45135878	1	protein_coding	muc13a	mucin 13a, cell surface associated [Source:ZFIN;Acc:ZDB-GENE-061207-26]	310	406	351	246	360	325	156	205	363	181	385	252	367.721	342.816	365.151	352.109	345.216	327.6	197.597	212.746	260.977	204.388	285.175	205.479
ENSDARG00000091757	1.42259e-09	2.40291e-07	0.809734	20	35568552	35578435	-1	protein_coding	adgrf6	adhesion G protein-coupled receptor F6 [Source:ZFIN;Acc:ZDB-GENE-041001-212]	707	714	492	425	671	515	270	439	450	316	380	450	838.641	602.883	511.836	608.318	643.444	519.12	341.994	455.588	323.525	356.832	281.471	366.927
ENSDARG00000029439	1.49254e-09	2.50403e-07	-0.656726	8	11687254	11744994	1	protein_coding	atp2a2a	ATPase sarcoplasmic/endoplasmic reticulum Ca2+ transporting 2a [Source:ZFIN;Acc:ZDB-GENE-040426-702]	781	1071	916	666	960	831	1312	1552	1577	1210	1565	2129	926.42	904.324	952.931	953.27	920.575	837.648	1661.84	1610.64	1133.78	1366.35	1159.22	1735.97
ENSDARG00000099717	1.57985e-09	2.63273e-07	1.93391	21	2091895	2101392	1	protein_coding	si:rp71-1h20.9	si:rp71-1h20.9 [Source:ZFIN;Acc:ZDB-GENE-131127-386]	25	26	23	28	20	31	3	8	8	9	7	12	29.6549	21.9537	23.9273	40.0774	19.1786	31.248	3.79994	8.30229	5.75156	10.1629	5.185	9.78473
ENSDARG00000104642	1.69507e-09	2.80591e-07	1.3045	12	44162747	44171241	-1	protein_coding	si:dkey-31i7.2	si:dkey-31i7.2 [Source:ZFIN;Acc:ZDB-GENE-131121-104]	308	190	230	137	206	260	56	100	168	59	181	92	365.349	160.431	239.273	196.093	197.54	262.08	70.9321	103.779	120.783	66.6236	134.069	75.0163
ENSDARG00000039997	1.95913e-09	3.22154e-07	0.520169	19	25088150	25149598	-1	protein_coding	ptp4a3a	protein tyrosine phosphatase 4A3a [Source:ZFIN;Acc:ZDB-GENE-040426-2220]	991	1444	1338	947	1178	1141	667	836	1290	601	1219	1157	1175.52	1219.28	1391.94	1355.48	1129.62	1150.13	844.852	867.589	927.439	678.658	902.931	943.411
ENSDARG00000079705	1.99884e-09	3.24784e-07	0.911063	19	27522425	27542433	-1	protein_coding	si:ch211-152p11.4	si:ch211-152p11.4 [Source:ZFIN;Acc:ZDB-GENE-060503-764]	111	151	98	113	116	92	46	49	95	57	93	87	131.668	127.5	101.951	161.741	111.236	92.736	58.2657	50.8515	68.2998	64.3652	68.8864	70.9393
ENSDARG00000089399	2.00128e-09	3.24784e-07	0.87134	16	46639772	46645396	-1	protein_coding	tmem176l.2	transmembrane protein 176l.2 [Source:ZFIN;Acc:ZDB-GENE-080829-12]	577	1053	680	400	790	610	430	411	425	350	434	401	684.436	889.125	707.416	572.535	757.557	614.88	544.657	426.53	305.552	395.225	321.47	326.973
ENSDARG00000074150	2.3043e-09	3.71531e-07	3.68402	12	46231498	46252062	-1	protein_coding	si:ch211-226h7.5	si:ch211-226h7.5 [Source:ZFIN;Acc:ZDB-GENE-130531-3]	26	18	7	11	25	16	4	1	0	1	1	2	30.8411	15.1987	7.28222	15.7447	23.9733	16.128	5.06658	1.03779	0	1.12921	0.740714	1.63079
ENSDARG00000003632	2.61283e-09	4.18559e-07	1.01316	11	36243774	36249902	1	protein_coding	zgc:172270	zgc:172270 [Source:ZFIN;Acc:ZDB-GENE-080204-67]	56	113	86	79	126	83	44	46	62	50	58	46	66.427	95.4142	89.4673	113.076	120.825	83.664	55.7324	47.7382	44.5746	56.4607	42.9614	37.5081
ENSDARG00000075643	2.64881e-09	4.21002e-07	1.26832	3	29941777	29948955	1	protein_coding	ifi35	interferon-induced protein 35 [Source:ZFIN;Acc:ZDB-GENE-100311-2]	138	261	81	94	188	128	58	74	61	57	72	86	163.695	220.381	84.2657	134.546	180.279	129.024	73.4654	76.7962	43.8556	64.3652	53.3314	70.1239
ENSDARG00000074322	2.662e-09	4.21002e-07	1.56311	25	13191391	13194926	1	protein_coding	si:ch211-194m7.3	si:ch211-194m7.3 [Source:ZFIN;Acc:ZDB-GENE-131121-19]	181	157	115	78	87	155	24	81	73	37	49	39	214.702	132.567	119.636	111.644	83.4271	156.24	30.3995	84.0607	52.483	41.7809	36.295	31.8004
ENSDARG00000021688	3.21584e-09	5.05376e-07	3.28825	1	7562316	7570181	-1	protein_coding	mxa	myxovirus (influenza) resistance A [Source:NCBI gene;Acc:360142]	12	47	10	12	50	21	0	1	4	1	7	5	14.2344	39.6855	10.4032	17.176	47.9466	21.168	0	1.03779	2.87578	1.12921	5.185	4.07697
ENSDARG00000099923	3.32448e-09	5.19162e-07	0.464677	14	48862987	48921546	1	protein_coding	zgc:154054	zgc:154054 [Source:ZFIN;Acc:ZDB-GENE-061103-283]	404	588	376	363	487	439	263	319	488	309	413	434	479.224	496.492	391.159	519.575	467	442.512	333.128	331.054	350.845	348.927	305.915	353.881
ENSDARG00000052626	3.52298e-09	5.46722e-07	3.62703	12	46188692	46204837	-1	unprocessed_pseudogene	AL954655.1	NA	18	22	4	13	22	31	1	2	1	3	0	3	21.3515	18.5762	4.16127	18.6074	21.0965	31.248	1.26665	2.07557	0.718945	3.38764	0	2.44618
ENSDARG00000043571	3.65111e-09	5.63087e-07	0.372157	8	12925385	12948930	1	protein_coding	KIF2A	zgc:103670 [Source:ZFIN;Acc:ZDB-GENE-040912-111]	527	722	605	391	620	541	335	436	628	394	667	589	625.126	609.638	629.392	559.653	594.538	545.328	424.326	452.475	451.497	444.91	494.056	480.267
ENSDARG00000051819	3.72422e-09	5.70177e-07	1.13077	7	67183718	67214972	-1	protein_coding	swap70a	switching B cell complex subunit SWAP70a [Source:ZFIN;Acc:ZDB-GENE-040426-1182]	105	168	85	71	111	72	34	48	45	49	68	74	124.551	141.855	88.427	101.625	106.441	72.576	43.0659	49.8137	32.3525	55.3315	50.3686	60.3392
ENSDARG00000091669	3.74301e-09	5.70177e-07	0.769739	21	25688388	25695124	1	protein_coding	bicdl2l	bicaudal-D-related protein 2-like [Source:ZFIN;Acc:ZDB-GENE-091204-161]	143	229	214	186	203	196	84	101	196	103	146	180	169.626	193.362	222.628	266.229	194.663	197.568	106.398	104.816	140.913	116.309	108.144	146.771
ENSDARG00000102929	4.0395e-09	6.1159e-07	1.10342	7	45992048	45993499	-1	protein_coding	C18H19orf12	zgc:101715 [Source:ZFIN;Acc:ZDB-GENE-040912-59]	73	148	73	49	83	78	28	41	50	43	41	61	86.5924	124.967	75.9432	70.1355	79.5914	78.624	35.4661	42.5492	35.9473	48.5562	30.3693	49.739
ENSDARG00000032049	4.50952e-09	6.78614e-07	0.299545	20	36419947	36617313	-1	protein_coding	enah	ENAH actin regulator [Source:ZFIN;Acc:ZDB-GENE-010323-11]	1057	1663	1232	903	1473	1221	861	1011	1501	914	1408	1362	1253.81	1404.19	1281.67	1292.5	1412.51	1230.77	1090.58	1049.2	1079.14	1032.1	1042.93	1110.57
ENSDARG00000043531	5.04552e-09	7.547e-07	0.324551	20	15552657	15554606	1	protein_coding	jun	Jun proto-oncogene, AP-1 transcription factor subunit [Source:ZFIN;Acc:ZDB-GENE-030131-7859]	1162	1511	1246	1078	1448	1366	805	1043	1511	1009	1500	1399	1378.36	1275.85	1296.24	1542.98	1388.53	1376.93	1019.65	1082.41	1086.33	1139.38	1111.07	1140.74
ENSDARG00000005749	5.21431e-09	7.75277e-07	0.530525	22	31045277	31060579	-1	protein_coding	cand2	cullin-associated and neddylation-dissociated 2 (putative) [Source:ZFIN;Acc:ZDB-GENE-060503-645]	502	810	700	477	646	622	358	495	518	354	669	602	595.471	683.942	728.222	682.748	619.47	626.976	453.459	513.704	372.414	399.742	495.538	490.867
ENSDARG00000077130	6.08777e-09	8.99757e-07	0.673141	2	1945211	1954204	1	protein_coding	bcl10	BCL10 immune signaling adaptor [Source:ZFIN;Acc:ZDB-GENE-100219-2]	133	220	138	113	144	137	82	108	120	83	128	114	157.764	185.762	143.564	161.741	138.086	138.096	103.865	112.081	86.2734	93.7248	94.8114	92.9549
ENSDARG00000092714	6.27057e-09	9.21291e-07	1.77316	4	13499264	13502549	-1	protein_coding	si:ch211-266a5.12	si:ch211-266a5.12 [Source:ZFIN;Acc:ZDB-GENE-081104-210]	32	53	26	32	34	20	8	14	7	8	12	17	37.9583	44.7518	27.0482	45.8028	32.6037	20.16	10.1332	14.529	5.03262	9.03371	8.88857	13.8617
ENSDARG00000078696	7.55983e-09	1.10418e-06	0.61613	12	26408351	26430507	-1	protein_coding	synpo2lb	synaptopodin 2-like b [Source:ZFIN;Acc:ZDB-GENE-090828-5]	454	997	566	416	696	739	376	383	616	355	579	556	538.533	841.84	588.82	595.436	667.417	744.912	476.259	397.472	442.87	400.871	428.874	453.359
ENSDARG00000058032	7.69824e-09	1.11782e-06	0.52231	8	14158021	14170576	1	protein_coding	tpk2	thiamin pyrophosphokinase 2 [Source:ZFIN;Acc:ZDB-GENE-060503-173]	232	433	333	227	329	301	171	223	275	227	300	278	275.198	365.614	346.426	324.913	315.489	303.408	216.596	231.426	197.71	256.332	222.214	226.68
ENSDARG00000016536	8.84838e-09	1.27736e-06	-0.993552	5	22791686	22830724	1	protein_coding	npas2	neuronal PAS domain protein 2 [Source:ZFIN;Acc:ZDB-GENE-030408-3]	47	49	72	27	72	64	87	86	147	106	164	173	55.7513	41.3743	74.9028	38.6461	69.0431	64.512	110.198	89.2496	105.685	119.697	121.477	141.063
ENSDARG00000058731	9.40095e-09	1.34928e-06	1.59627	8	12854105	12867434	-1	protein_coding	slc2a6	solute carrier family 2 member 6 [Source:ZFIN;Acc:ZDB-GENE-081104-301]	60	64	34	38	35	58	20	23	15	17	13	19	71.1718	54.0399	35.3708	54.3908	33.5626	58.464	25.3329	23.8691	10.7842	19.1966	9.62929	15.4925
ENSDARG00000058605	9.97294e-09	1.42315e-06	0.585742	5	12562188	12587053	-1	protein_coding	vsig10	V-set and immunoglobulin domain containing 10 [Source:NCBI gene;Acc:100005564]	230	305	201	196	284	200	123	154	227	151	232	209	272.825	257.534	209.104	280.542	272.337	201.6	155.797	159.819	163.201	170.511	171.846	170.417
ENSDARG00000045561	1.06405e-08	1.50974e-06	1.70107	4	17662413	17669881	-1	protein_coding	dram1	DNA-damage regulated autophagy modulator 1 [Source:ZFIN;Acc:ZDB-GENE-041010-147]	27	37	27	19	24	24	8	14	11	9	5	8	32.0273	31.2418	28.0886	27.1954	23.0144	24.192	10.1332	14.529	7.9084	10.1629	3.70357	6.52315
ENSDARG00000069627	1.08411e-08	1.52945e-06	2.62176	8	6880262	6897619	-1	protein_coding	si:ch211-255g12.8	si:ch211-255g12.8 [Source:ZFIN;Acc:ZDB-GENE-081104-39]	7	27	23	27	14	21	2	3	3	2	7	6	8.30338	22.7981	23.9273	38.6461	13.4251	21.168	2.53329	3.11336	2.15684	2.25843	5.185	4.89236
ENSDARG00000041140	1.3061e-08	1.83223e-06	-0.588668	18	20468157	20482855	1	protein_coding	ddb2	damage-specific DNA binding protein 2 [Source:NCBI gene;Acc:100004133]	199	327	224	211	269	267	313	398	423	407	523	503	236.053	276.11	233.031	302.012	257.953	269.136	396.46	413.039	304.114	459.59	387.394	410.143
ENSDARG00000069844	1.43379e-08	2.00005e-06	2.77217	9	21833628	21838045	-1	protein_coding	acod1	aconitate decarboxylase 1 [Source:ZFIN;Acc:ZDB-GENE-081104-428]	40	26	11	42	31	19	4	9	5	6	4	1	47.4479	21.9537	11.4435	60.1161	29.7269	19.152	5.06658	9.34007	3.59473	6.77529	2.96286	0.815394
ENSDARG00000038489	1.53042e-08	2.11597e-06	0.742633	22	36656680	36661461	1	protein_coding	b3gnt7	UDP-GlcNAc:betaGal beta-1,3-N-acetylglucosaminyltransferase 7 [Source:ZFIN;Acc:ZDB-GENE-021210-4]	263	351	261	175	258	224	105	131	296	161	201	175	311.97	296.375	271.523	250.484	247.405	225.792	132.998	135.95	212.808	181.803	148.884	142.694
ENSDARG00000004034	1.53393e-08	2.11597e-06	0.287178	3	27713610	27769232	1	protein_coding	arhgdig	Rho GDP dissociation inhibitor (GDI) gamma [Source:ZFIN;Acc:ZDB-GENE-040426-1493]	2036	2763	2215	1620	2425	2105	1530	1907	2653	1731	2286	2282	2415.1	2333	2304.3	2318.77	2325.41	2121.84	1937.97	1979.06	1907.36	1954.67	1693.27	1860.73
ENSDARG00000018566	1.61349e-08	2.21342e-06	1.59487	25	35019693	35041057	1	protein_coding	flnca	filamin C, gamma a (actin binding protein 280) [Source:ZFIN;Acc:ZDB-GENE-070503-1]	1125	4638	1193	1396	2844	1821	458	650	1408	613	921	833	1334.47	3916.2	1241.1	1998.15	2727.2	1835.57	580.124	674.561	1012.27	692.208	682.198	679.223
ENSDARG00000043492	1.78551e-08	2.43594e-06	2.26837	13	311380	318827	1	protein_coding	irf1a	interferon regulatory factor 1a [Source:ZFIN;Acc:ZDB-GENE-060421-4031]	48	43	17	16	29	19	9	8	7	4	3	9	56.9375	36.3081	17.6854	22.9014	27.809	19.152	11.3998	8.30229	5.03262	4.51686	2.22214	7.33855
ENSDARG00000036414	1.86589e-08	2.5317e-06	0.389221	7	20147202	20225261	1	protein_coding	si:ch73-335l21.1	si:ch73-335l21.1 [Source:ZFIN;Acc:ZDB-GENE-130530-591]	1316	1698	1376	1166	1472	1387	899	1184	1346	996	1544	1463	1561.04	1433.75	1431.48	1668.94	1411.55	1398.1	1138.71	1228.74	967.7	1124.7	1143.66	1192.92
ENSDARG00000056654	1.95992e-08	2.64482e-06	1.6796	22	22004082	22014961	1	protein_coding	gna15.3	guanine nucleotide binding protein (G protein), alpha 15 (Gq class), tandem duplicate 3 [Source:ZFIN;Acc:ZDB-GENE-050208-700]	40	42	49	47	56	52	13	19	5	18	18	29	47.4479	35.4637	50.9755	67.2728	53.7002	52.416	16.4664	19.7179	3.59473	20.3259	13.3329	23.6464
ENSDARG00000058158	2.57845e-08	3.4607e-06	0.865909	24	24831727	24846603	1	protein_coding	trim55b	tripartite motif containing 55b [Source:ZFIN;Acc:ZDB-GENE-060312-37]	129	220	166	115	230	178	64	72	193	72	153	118	153.019	185.762	172.693	164.604	220.554	179.424	81.0653	74.7206	138.756	81.3034	113.329	96.2165
ENSDARG00000091253	2.6165e-08	3.49288e-06	0.696049	8	1015243	1051527	-1	protein_coding	smyd1b	SET and MYND domain containing 1b [Source:ZFIN;Acc:ZDB-GENE-060522-1]	493	1044	620	509	690	574	346	419	484	475	487	500	584.795	881.526	644.997	728.55	661.663	578.592	438.259	434.832	347.969	536.377	360.728	407.697
ENSDARG00000052115	2.93071e-08	3.89142e-06	1.51177	25	10410620	10436906	1	protein_coding	ehf	ets homologous factor [Source:ZFIN;Acc:ZDB-GENE-060312-7]	41	42	25	22	42	33	12	13	16	19	10	11	48.6341	35.4637	26.0079	31.4894	40.2752	33.264	15.1997	13.4912	11.5031	21.4551	7.40714	8.96933
ENSDARG00000101706	3.11814e-08	4.11827e-06	1.02272	7	16548219	16562202	-1	protein_coding	csrp3	cysteine and glycine-rich protein 3 (cardiac LIM protein) [Source:ZFIN;Acc:ZDB-GENE-041010-119]	77	195	94	86	105	98	52	40	61	52	75	85	91.3372	164.653	97.7898	123.095	100.688	98.784	65.8656	41.5114	43.8556	58.7191	55.5536	69.3085
ENSDARG00000092778	3.17086e-08	4.16574e-06	3.71636	3	5083407	5113772	1	protein_coding	si:ch73-338o16.4	si:ch73-338o16.4 [Source:ZFIN;Acc:ZDB-GENE-131119-14]	28	32	4	13	43	16	5	3	1	0	0	2	33.2135	27.0199	4.16127	18.6074	41.2341	16.128	6.33323	3.11336	0.718945	0	0	1.63079
ENSDARG00000094695	3.34644e-08	4.37327e-06	0.508355	3	34140507	34147100	1	protein_coding	si:dkey-204f11.64	si:dkey-204f11.64 [Source:ZFIN;Acc:ZDB-GENE-030131-8332]	668	866	681	504	742	605	441	432	761	492	552	602	792.38	731.227	708.456	721.394	711.528	609.84	558.591	448.324	547.117	555.573	408.874	490.867
ENSDARG00000078567	3.59002e-08	4.66702e-06	-0.41101	8	13700605	13788311	1	protein_coding	lonrf1l	LON peptidase N-terminal domain and ring finger 1, like [Source:ZFIN;Acc:ZDB-GENE-081104-397]	1486	2105	1821	1345	1876	1715	1821	2193	2824	2390	3700	2969	1762.69	1777.41	1894.42	1925.15	1798.96	1728.72	2306.56	2275.86	2030.3	2698.82	2740.64	2420.91
ENSDARG00000097239	3.71148e-08	4.79979e-06	1.00145	16	48753664	48756697	1	protein_coding	si:ch73-31d8.2	si:ch73-31d8.2 [Source:ZFIN;Acc:ZDB-GENE-030131-8387]	40	60	46	39	50	57	15	26	35	18	40	36	47.4479	50.6624	47.8546	55.8221	47.9466	57.456	18.9997	26.9824	25.1631	20.3259	29.6286	29.3542
ENSDARG00000043128	3.77117e-08	4.85172e-06	0.477769	15	2638884	2640966	-1	protein_coding	cldne	claudin e [Source:ZFIN;Acc:ZDB-GENE-010328-5]	1421	1980	1345	1475	1950	1552	935	1218	1753	1062	1610	1582	1685.59	1671.86	1399.23	2111.22	1869.92	1564.42	1184.31	1264.02	1260.31	1199.23	1192.55	1289.95
ENSDARG00000026925	3.87398e-08	4.9583e-06	2.70578	5	43782267	43796971	1	protein_coding	nos2a	nitric oxide synthase 2a, inducible [Source:ZFIN;Acc:ZDB-GENE-040305-1]	17	59	18	21	22	21	1	1	6	11	7	1	20.1654	49.818	18.7257	30.0581	21.0965	21.168	1.26665	1.03779	4.31367	12.4214	5.185	0.815394
ENSDARG00000075612	4.09513e-08	5.21446e-06	-0.412699	13	30874153	30910016	1	protein_coding	ercc6	excision repair cross-complementation group 6 [Source:ZFIN;Acc:ZDB-GENE-070228-1]	337	485	370	217	428	390	378	478	732	433	755	648	399.748	409.521	384.917	310.6	410.423	393.12	478.792	496.062	526.268	488.95	559.239	528.375
ENSDARG00000075504	4.78385e-08	6.06036e-06	1.44084	11	1584747	1607337	1	protein_coding	si:dkey-40c23.2	si:dkey-40c23.2 [Source:ZFIN;Acc:ZDB-GENE-030131-5958]	52	87	29	24	43	45	13	20	24	10	29	22	61.6822	73.4605	30.1692	34.3521	41.2341	45.36	16.4664	20.7557	17.2547	11.2921	21.4807	17.9387
ENSDARG00000068947	5.54068e-08	6.93519e-06	-3.10833	18	15706160	15718931	1	protein_coding	si:ch211-264e16.1	si:ch211-264e16.1 [Source:ZFIN;Acc:ZDB-GENE-060503-226]	3	5	15	1	0	7	17	45	136	13	75	49	3.55859	4.22187	15.6048	1.43134	0	7.056	21.533	46.7004	97.7765	14.6798	55.5536	39.9543
ENSDARG00000114870	5.5582e-08	6.93519e-06	0.451031	14	51098036	51115196	1	protein_coding	CABZ01078594.1	NA	1391	2208	1875	1431	1650	1510	1096	1148	1670	1159	1730	1711	1650	1864.38	1950.59	2048.24	1582.24	1522.08	1388.24	1191.38	1200.64	1308.76	1281.44	1395.14
ENSDARG00000088411	5.55821e-08	6.93519e-06	-0.94158	6	10943188	10964083	-1	protein_coding	notum2	Danio rerio notum pectinacetylesterase 2 (notum2), mRNA. [Source:RefSeq mRNA;Acc:NM_001353872]	52	52	62	36	66	67	102	108	215	83	133	108	61.6822	43.9074	64.4997	51.5281	63.2895	67.536	129.198	112.081	154.573	93.7248	98.515	88.0626
ENSDARG00000036820	5.65e-08	7.01447e-06	0.483786	8	26292560	26326501	1	protein_coding	mgll	monoglyceride lipase [Source:ZFIN;Acc:ZDB-GENE-031006-9]	1471	1852	1142	1067	1822	1390	912	1009	1562	995	1384	1333	1744.9	1563.78	1188.04	1527.24	1747.17	1401.12	1155.18	1047.13	1122.99	1123.57	1025.15	1086.92
ENSDARG00000012311	6.16552e-08	7.58339e-06	0.897417	7	69829442	69857692	-1	protein_coding	myoz2a	myozenin 2a [Source:ZFIN;Acc:ZDB-GENE-040426-1880]	483	762	474	522	521	452	305	252	282	257	386	498	572.933	643.413	493.11	747.158	499.604	455.616	386.327	261.522	202.743	290.208	285.916	406.066
ENSDARG00000025094	6.16933e-08	7.58339e-06	0.352397	6	42932757	42949184	-1	protein_coding	edem1	ER degradation enhancer, mannosidase alpha-like 1 [Source:ZFIN;Acc:ZDB-GENE-040426-808]	458	641	469	374	602	569	319	397	639	400	558	504	543.278	541.243	487.909	535.32	577.277	573.552	404.06	412.001	459.406	451.686	413.319	410.959
ENSDARG00000039754	7.12805e-08	8.71869e-06	-0.611177	8	26007308	26032245	1	protein_coding	xpc	xeroderma pigmentosum, complementation group C [Source:ZFIN;Acc:ZDB-GENE-030131-8461]	216	393	293	191	341	301	347	385	533	535	640	557	256.219	331.839	304.813	273.385	326.996	303.408	439.526	399.548	383.198	604.13	474.057	454.174
ENSDARG00000087832	7.3518e-08	8.9483e-06	1.16164	16	25701985	25741225	-1	protein_coding	bcl3	BCL3 transcription coactivator [Source:ZFIN;Acc:ZDB-GENE-061013-1]	55	70	43	44	47	38	14	26	40	19	37	20	65.2408	59.1061	44.7336	62.9788	45.0698	38.304	17.733	26.9824	28.7578	21.4551	27.4064	16.3079
ENSDARG00000044094	8.43915e-08	1.02217e-05	0.665099	21	32390707	32436679	-1	protein_coding	gfpt2	glutamine-fructose-6-phosphate transaminase 2 [Source:ZFIN;Acc:ZDB-GENE-071113-1]	519	708	338	325	493	488	252	279	457	314	375	394	615.636	597.816	351.627	465.184	472.754	491.904	319.195	289.542	328.558	354.573	277.768	321.265
ENSDARG00000100788	8.8957e-08	1.07223e-05	0.760455	1	58922027	58935898	1	protein_coding	trip10b	thyroid hormone receptor interactor 10b [Source:ZFIN;Acc:ZDB-GENE-040426-969]	118	117	96	88	132	87	50	59	99	67	88	76	139.971	98.7917	99.8705	125.958	126.579	87.696	63.3323	61.2294	71.1756	75.6574	65.1829	61.9699
ENSDARG00000063223	9.56405e-08	1.14722e-05	0.805851	2	6261413	6262441	-1	protein_coding	arl14	ADP-ribosylation factor-like 14 [Source:ZFIN;Acc:ZDB-GENE-070705-288]	71	109	62	67	94	99	36	57	76	43	71	49	84.22	92.0367	64.4997	95.8996	90.1396	99.792	45.5992	59.1538	54.6398	48.5562	52.5907	39.9543
ENSDARG00000116804	9.87104e-08	1.17836e-05	0.843969	20	54829098	54869006	-1	protein_coding	CABZ01037174.1	NA	123	152	85	59	115	116	59	65	80	44	94	72	145.902	128.345	88.427	84.4489	110.277	116.928	74.7321	67.4561	57.5156	49.6854	69.6271	58.7084
ENSDARG00000074126	1.04328e-07	1.23946e-05	0.680779	8	16470358	16515127	-1	protein_coding	ttc39a	tetratricopeptide repeat domain 39A [Source:ZFIN;Acc:ZDB-GENE-091116-42]	178	191	155	92	193	168	77	114	141	116	123	124	211.143	161.275	161.249	131.683	185.074	169.344	97.5317	118.308	101.371	130.989	91.1079	101.109
ENSDARG00000087574	1.05139e-07	1.24314e-05	1.11005	14	41345175	41361847	1	protein_coding	nox1	NADPH oxidase 1 [Source:ZFIN;Acc:ZDB-GENE-070404-1]	122	107	72	64	110	87	43	43	36	44	56	75	144.716	90.348	74.9028	91.6056	105.483	87.696	54.4657	44.6248	25.882	49.6854	41.48	61.1546
ENSDARG00000090268	1.07131e-07	1.26011e-05	-0.621399	19	5339364	5345932	-1	protein_coding	krtt1c19e	keratin type 1 c19e [Source:ZFIN;Acc:ZDB-GENE-050506-95]	15572	18289	24267	13628	15728	21454	21997	27547	47596	24491	37556	38431	18471.5	15442.7	25245.4	19506.3	15082.1	21625.6	27862.4	28587.9	34218.9	27655.6	27818.3	31336.4
ENSDARG00000067797	1.07589e-07	1.26011e-05	0.797781	25	35553542	35572245	1	protein_coding	spi1a	Spi-1 proto-oncogene a [Source:ZFIN;Acc:ZDB-GENE-060825-351]	101	132	93	106	99	101	56	70	81	52	71	92	119.806	111.457	96.7495	151.722	94.9343	101.808	70.9321	72.645	58.2345	58.7191	52.5907	75.0163
ENSDARG00000091085	1.33775e-07	1.55945e-05	3.10937	18	10689772	10690365	1	protein_coding	lepa	leptin a [Source:ZFIN;Acc:ZDB-GENE-081001-1]	9	9	8	13	24	19	1	3	1	2	4	0	10.6758	7.59936	8.32254	18.6074	23.0144	19.152	1.26665	3.11336	0.718945	2.25843	2.96286	0
ENSDARG00000077641	1.41944e-07	1.64694e-05	-0.627055	16	42900238	42933332	-1	protein_coding	thbs3a	thrombospondin 3a [Source:NCBI gene;Acc:252849]	194	211	192	122	218	240	261	259	566	265	388	381	230.122	178.163	199.741	174.623	209.047	241.92	330.594	268.787	406.923	299.242	287.397	310.665
ENSDARG00000100660	1.54662e-07	1.78617e-05	0.791012	4	269443	277081	-1	protein_coding	si:ch73-252i11.1	si:ch73-252i11.1 [Source:ZFIN;Acc:ZDB-GENE-141210-7]	105	149	132	79	150	118	70	71	135	47	99	68	124.551	125.812	137.322	113.076	143.84	118.944	88.6652	73.6828	97.0576	53.0731	73.3307	55.4468
ENSDARG00000040076	1.60471e-07	1.84468e-05	0.523345	16	41984032	41990421	-1	protein_coding	pycard	PYD and CARD domain containing [Source:NCBI gene;Acc:57923]	513	880	675	526	701	559	350	457	603	515	545	589	608.519	743.049	702.214	752.883	672.212	563.472	443.326	474.268	433.524	581.545	403.689	480.267
ENSDARG00000042577	1.82232e-07	2.08517e-05	2.75842	20	37812699	37813863	-1	protein_coding	batf3	basic leucine zipper transcription factor, ATF-like 3 [Source:ZFIN;Acc:ZDB-GENE-041014-356]	11	17	9	7	10	16	1	1	3	1	4	2	13.0482	14.3543	9.36285	10.0194	9.58932	16.128	1.26665	1.03779	2.15684	1.12921	2.96286	1.63079
ENSDARG00000024818	1.87191e-07	2.13209e-05	0.633275	5	69795204	69804433	-1	protein_coding	rilpl2	Rab interacting lysosomal protein-like 2 [Source:NCBI gene;Acc:100004718]	123	178	139	103	131	128	69	94	106	72	115	141	145.902	150.298	144.604	147.428	125.62	129.024	87.3985	97.5519	76.2082	81.3034	85.1821	114.971
ENSDARG00000061391	1.98519e-07	2.24063e-05	0.447724	17	32391056	32426413	-1	protein_coding	grhl1	grainyhead-like transcription factor 1 [Source:ZFIN;Acc:ZDB-GENE-030131-3665]	391	508	418	253	481	446	264	291	476	308	359	395	463.803	428.942	434.853	362.128	461.246	449.568	334.394	301.996	342.218	347.798	265.916	322.081
ENSDARG00000002165	1.98525e-07	2.24063e-05	0.596086	24	12945803	12954482	1	protein_coding	psme1	proteasome activator subunit 1 [Source:ZFIN;Acc:ZDB-GENE-991110-17]	186	372	200	159	231	218	124	148	201	158	206	188	220.633	314.107	208.063	227.583	221.513	219.744	157.064	153.592	144.508	178.416	152.587	153.294
ENSDARG00000018328	2.04905e-07	2.30217e-05	0.307681	8	27555314	27624329	1	protein_coding	rhocb	ras homolog family member Cb [Source:NCBI gene;Acc:436718]	599	955	698	562	713	735	485	615	828	534	782	719	710.532	806.377	726.141	804.411	683.719	740.88	614.323	638.238	595.287	603	579.239	586.268
ENSDARG00000006598	2.16702e-07	2.42375e-05	0.655169	16	26530426	26537114	-1	protein_coding	sgk2b	serum/glucocorticoid regulated kinase 2b [Source:ZFIN;Acc:ZDB-GENE-060929-44]	358	604	583	443	462	473	273	310	500	206	487	416	424.659	510.002	606.505	634.082	443.027	476.784	345.794	321.714	359.473	232.618	360.728	339.204
ENSDARG00000102895	2.20733e-07	2.45775e-05	2.86161	12	44018826	44019561	-1	protein_coding	si:dkey-31i7.1	si:dkey-31i7.1 [Source:ZFIN;Acc:ZDB-GENE-131127-342]	37	12	7	11	31	25	2	1	4	5	7	1	43.8893	10.1325	7.28222	15.7447	29.7269	25.2	2.53329	1.03779	2.87578	5.64607	5.185	0.815394
ENSDARG00000037527	2.33486e-07	2.58815e-05	1.65085	23	20357247	20363261	-1	protein_coding	si:rp71-17i16.5	si:rp71-17i16.5 [Source:ZFIN;Acc:ZDB-GENE-090312-117]	21	40	20	13	34	21	8	4	10	13	8	10	24.9101	33.7749	20.8063	18.6074	32.6037	21.168	10.1332	4.15114	7.18945	14.6798	5.92571	8.15394
ENSDARG00000040258	2.45465e-07	2.70885e-05	0.980752	17	5829851	5860222	-1	protein_coding	si:ch73-340m8.2	si:ch73-340m8.2 [Source:ZFIN;Acc:ZDB-GENE-110411-209]	70	61	57	44	93	65	32	32	57	34	42	31	83.0338	51.5068	59.2981	62.9788	89.1807	65.52	40.5326	33.2092	40.9799	38.3933	31.11	25.2772
ENSDARG00000004141	2.48982e-07	2.73549e-05	-0.367529	15	15415623	15437530	1	protein_coding	DHRS11	zgc:92630 [Source:ZFIN;Acc:ZDB-GENE-040718-449]	292	457	379	255	361	386	383	437	689	462	576	610	346.37	385.879	394.28	364.991	346.175	389.088	485.125	453.513	495.353	521.697	426.651	497.39
ENSDARG00000090344	2.51337e-07	2.74921e-05	4.39517	11	21096339	21099783	1	protein_coding	il19l	interleukin 19 like [Source:ZFIN;Acc:ZDB-GENE-071121-1]	11	22	4	5	18	14	0	0	0	0	2	2	13.0482	18.5762	4.16127	7.15668	17.2608	14.112	0	0	0	0	1.48143	1.63079
ENSDARG00000046140	2.57246e-07	2.8015e-05	3.59823	3	21200763	21218133	1	protein_coding	zgc:112038	zgc:112038 [Source:ZFIN;Acc:ZDB-GENE-050522-271]	26	11	25	30	17	23	0	0	10	4	0	0	30.8411	9.28811	26.0079	42.9401	16.3018	23.184	0	0	7.18945	4.51686	0	0
ENSDARG00000091116	2.73443e-07	2.96489e-05	0.56683	19	22850657	22919764	1	protein_coding	pkhd1l1	polycystic kidney and hepatic disease 1 (autosomal recessive)-like 1 [Source:ZFIN;Acc:ZDB-GENE-060503-475]	1181	1168	1112	874	1009	1087	594	675	1362	657	915	945	1400.9	986.228	1156.83	1250.99	967.563	1095.7	752.387	700.506	979.203	741.894	677.754	770.547
ENSDARG00000074656	2.78985e-07	3.01182e-05	1.12355	16	29509133	29513434	1	protein_coding	ctss2.1	cathepsin S, ortholog2, tandem duplicate 1 [Source:ZFIN;Acc:ZDB-GENE-050522-559]	101	139	61	62	65	66	22	36	54	42	47	62	119.806	117.368	63.4593	88.7429	62.3306	66.528	27.8662	37.3603	38.823	47.427	34.8136	50.5544
ENSDARG00000104042	2.83572e-07	3.04809e-05	0.373581	5	67736822	67762434	-1	protein_coding	b4galt4	UDP-Gal:betaGlcNAc beta 1,4- galactosyltransferase, polypeptide 4 [Source:ZFIN;Acc:ZDB-GENE-041114-103]	300	380	327	227	339	333	208	225	375	254	331	305	355.859	320.862	340.184	324.913	325.078	335.664	263.462	233.502	269.604	286.82	245.176	248.695
ENSDARG00000056464	2.92571e-07	3.13127e-05	0.660226	2	24304854	24308682	1	protein_coding	fitm1l	fat storage-inducing transmembrane protein 1 [Source:NCBI gene;Acc:503747]	95	179	169	115	174	190	74	96	131	92	160	121	112.689	151.143	175.814	164.604	166.854	191.52	93.7318	99.6275	94.1818	103.888	118.514	98.6627
ENSDARG00000097746	3.05502e-07	3.25563e-05	0.711471	16	45087810	45094599	-1	protein_coding	si:rp71-77l1.1	si:rp71-77l1.1 [Source:ZFIN;Acc:ZDB-GENE-131121-141]	226	292	219	257	300	186	121	152	240	153	224	174	268.081	246.557	227.829	367.854	287.68	187.488	153.264	157.743	172.547	172.77	165.92	141.879
ENSDARG00000094460	3.32714e-07	3.53046e-05	0.749494	23	40477220	40480582	1	processed_transcript	CR354556.3	NA	527	587	612	652	596	543	280	409	599	247	536	457	625.126	495.647	636.674	933.232	571.524	547.344	354.661	424.455	430.648	278.916	397.023	372.635
ENSDARG00000074749	3.3583e-07	3.54837e-05	-0.389287	9	40685613	40765868	-1	protein_coding	abca12	ATP-binding cassette, sub-family A (ABC1), member 12 [Source:ZFIN;Acc:ZDB-GENE-030131-9790]	1089	1303	1278	984	1125	1088	1299	1543	2013	1440	2180	1989	1291.77	1100.22	1329.53	1408.44	1078.8	1096.7	1645.37	1601.3	1447.24	1626.07	1614.76	1621.82
ENSDARG00000095796	3.37959e-07	3.55573e-05	0.522522	16	17714664	17719792	1	protein_coding	si:dkey-87o1.2	si:dkey-87o1.2 [Source:ZFIN;Acc:ZDB-GENE-110411-217]	409	493	363	309	381	365	183	260	371	300	393	375	485.155	416.276	377.635	442.283	365.353	367.92	231.796	269.824	266.729	338.764	291.101	305.773
ENSDARG00000102267	3.47376e-07	3.63938e-05	0.955632	3	48253202	48259289	-1	protein_coding	znf750	zinc finger protein 750 [Source:NCBI gene;Acc:550483]	135	222	137	208	211	169	61	109	160	95	92	141	160.137	187.451	142.523	297.718	202.335	170.352	77.2654	113.119	115.031	107.275	68.1457	114.971
ENSDARG00000103929	3.55964e-07	3.7137e-05	0.391866	1	44839	50247	-1	protein_coding	ildr1a	immunoglobulin-like domain containing receptor 1a [Source:ZFIN;Acc:ZDB-GENE-040426-1412]	615	817	561	492	622	588	352	508	665	464	655	619	729.511	689.853	583.618	704.218	596.456	592.704	445.859	527.195	478.098	523.955	485.168	504.729
ENSDARG00000094511	3.6154e-07	3.75608e-05	1.77926	24	26006730	26009612	1	protein_coding	ccl20b	chemokine (C-C motif) ligand 20b [Source:ZFIN;Acc:ZDB-GENE-091204-95]	43	38	16	25	30	37	7	12	11	17	5	10	51.0065	32.0862	16.6451	35.7834	28.768	37.296	8.86652	12.4534	7.9084	19.1966	3.70357	8.15394
ENSDARG00000023217	3.90404e-07	4.03905e-05	0.439171	2	43159171	43196595	-1	protein_coding	crema	cAMP responsive element modulator a [Source:ZFIN;Acc:ZDB-GENE-030131-7031]	247	383	357	223	391	350	230	223	334	229	320	308	292.991	323.395	371.393	319.188	374.943	352.8	291.328	231.426	240.128	258.59	237.029	251.141
ENSDARG00000071014	4.60656e-07	4.7461e-05	0.401496	19	7575141	7591062	1	protein_coding	s100u	S100 calcium binding protein U [Source:ZFIN;Acc:ZDB-GENE-030131-3121]	716	975	670	528	806	742	466	540	869	522	662	813	849.317	823.264	697.013	755.746	772.899	747.936	590.257	560.404	624.763	589.45	490.353	662.915
ENSDARG00000090889	4.93248e-07	5.06089e-05	1.47735	14	36886950	36893215	1	protein_coding	LECT2	si:ch211-132p1.3 [Source:ZFIN;Acc:ZDB-GENE-130530-1010]	43	44	25	17	20	35	6	10	20	12	14	15	51.0065	37.1524	26.0079	24.3327	19.1786	35.28	7.59987	10.3779	14.3789	13.5506	10.37	12.2309
ENSDARG00000039499	5.22482e-07	5.33878e-05	0.556514	13	27040887	27043334	1	protein_coding	soul2	heme-binding protein soul2 [Source:ZFIN;Acc:ZDB-GENE-030131-2524]	676	987	851	637	914	725	417	587	581	607	715	809	801.869	833.397	885.31	911.762	876.464	730.8	528.191	609.18	417.707	685.433	529.611	659.654
ENSDARG00000005108	5.34263e-07	5.43679e-05	0.484794	10	2924775	2943474	-1	protein_coding	oclna	occludin a [Source:ZFIN;Acc:ZDB-GENE-040426-2685]	860	1108	819	779	976	830	524	528	1051	679	838	870	1020.13	935.566	852.02	1115.01	935.918	836.64	663.722	547.951	755.611	766.736	620.719	709.393
ENSDARG00000001303	5.50208e-07	5.55821e-05	2.37658	19	7105838	7144548	-1	protein_coding	psmb8a	proteasome 20S subunit beta 8A [Source:ZFIN;Acc:ZDB-GENE-990415-141]	19	39	9	17	23	7	3	5	3	3	8	3	22.5377	32.9306	9.36285	24.3327	22.0554	7.056	3.79994	5.18893	2.15684	3.38764	5.92571	2.44618
ENSDARG00000016607	5.50673e-07	5.55821e-05	0.385727	20	16205080	16223245	-1	protein_coding	echdc2	enoyl CoA hydratase domain containing 2 [Source:ZFIN;Acc:ZDB-GENE-030219-147]	239	383	288	215	298	264	169	229	328	193	291	281	283.501	323.395	299.611	307.737	285.762	266.112	214.063	237.653	235.814	217.938	215.548	229.126
ENSDARG00000019498	5.58465e-07	5.61404e-05	-0.680524	10	39264802	39283883	-1	protein_coding	cry5	cryptochrome circadian regulator 5 [Source:ZFIN;Acc:ZDB-GENE-010426-8]	160	360	279	147	271	252	301	446	405	391	605	494	189.792	303.974	290.248	210.407	259.871	254.016	381.26	462.853	291.173	441.523	448.132	402.805
ENSDARG00000103351	5.63295e-07	5.63977e-05	0.950789	5	8284358	8334243	1	lincRNA	FP102192.2	NA	65	67	45	48	67	64	15	36	39	39	45	40	77.1028	56.573	46.8143	68.7042	64.2485	64.512	18.9997	37.3603	28.0389	44.0394	33.3321	32.6158
ENSDARG00000076182	6.17286e-07	6.15551e-05	1.34594	9	41218967	41247197	1	protein_coding	stat1b	signal transducer and activator of transcription 1b [Source:ZFIN;Acc:ZDB-GENE-030616-23]	89	148	61	114	83	66	24	56	57	41	55	25	105.572	124.967	63.4593	163.172	79.5914	66.528	30.3995	58.116	40.9799	46.2978	40.7393	20.3849
ENSDARG00000033684	6.7298e-07	6.68403e-05	3.27605	1	2048047	2051599	-1	protein_coding	oxgr1a.1	oxoglutarate (alpha-ketoglutarate) receptor 1a, tandem duplicate 1 [Source:ZFIN;Acc:ZDB-GENE-060421-6734]	8	18	8	5	14	8	2	1	0	1	1	2	9.48958	15.1987	8.32254	7.15668	13.4251	8.064	2.53329	1.03779	0	1.12921	0.740714	1.63079
ENSDARG00000053483	6.84101e-07	6.76742e-05	-0.546339	6	43450221	43474757	1	protein_coding	zgc:113054	zgc:113054 [Source:ZFIN;Acc:ZDB-GENE-050320-9]	353	541	514	296	592	479	577	667	945	793	873	711	418.728	456.806	534.723	423.676	567.688	482.832	730.854	692.203	679.403	895.467	646.644	579.745
ENSDARG00000038473	7.40919e-07	7.30041e-05	0.286791	13	11746412	11763191	-1	protein_coding	ube2d3	ubiquitin-conjugating enzyme E2D 3 [Source:ZFIN;Acc:ZDB-GENE-030131-551]	830	1259	1011	832	1043	1049	721	807	1251	784	1089	1054	984.544	1063.07	1051.76	1190.87	1000.17	1057.39	913.251	837.493	899.4	885.304	806.638	859.425
ENSDARG00000014976	7.48947e-07	7.35033e-05	0.656753	9	94884	100579	-1	protein_coding	lims2	LIM and senescent cell antigen-like domains 2 [Source:ZFIN;Acc:ZDB-GENE-050522-56]	550	929	633	446	526	492	283	491	597	346	492	389	652.408	784.423	658.521	638.376	504.398	495.936	358.461	509.553	429.21	390.708	364.431	317.188
ENSDARG00000068233	7.80773e-07	7.63252e-05	1.118	5	26869580	26879321	-1	protein_coding	zgc:64051	zgc:64051 [Source:ZFIN;Acc:ZDB-GENE-040426-1349]	51	76	49	67	45	50	18	26	35	21	35	50	60.4961	64.1724	50.9755	95.8996	43.152	50.4	22.7996	26.9824	25.1631	23.7135	25.925	40.7697
ENSDARG00000040432	8.15701e-07	7.94269e-05	-0.429385	2	55665095	55673225	1	protein_coding	klf2b	Kruppel-like factor 2b [Source:ZFIN;Acc:ZDB-GENE-011109-2]	256	386	319	241	398	382	354	381	693	441	688	540	303.666	325.928	331.861	344.952	381.655	385.056	448.392	395.396	498.229	497.983	509.611	440.313
ENSDARG00000035810	8.28976e-07	8.04042e-05	0.582991	9	17438765	17449872	1	protein_coding	rgcc	regulator of cell cycle [Source:ZFIN;Acc:ZDB-GENE-040704-31]	1268	1822	1398	1507	1358	1277	767	935	1381	842	1645	1297	1504.1	1538.45	1454.36	2157.02	1302.23	1287.22	971.517	970.33	992.863	950.798	1218.48	1057.57
ENSDARG00000026629	8.53721e-07	8.24821e-05	0.318385	20	26709009	26822550	-1	protein_coding	gmds	GDP-mannose 4,6-dehydratase [Source:ZFIN;Acc:ZDB-GENE-050419-45]	450	566	422	351	532	500	292	392	580	348	528	484	533.789	477.915	439.014	502.399	510.152	504	369.86	406.812	416.988	392.967	391.097	394.651
ENSDARG00000092123	9.21007e-07	8.85693e-05	0.77975	8	26382604	26388090	-1	protein_coding	si:dkey-20d21.12	si:dkey-20d21.12 [Source:ZFIN;Acc:ZDB-GENE-081104-365]	74	155	96	90	103	103	64	73	74	56	64	77	87.7786	130.878	99.8705	128.82	98.77	103.824	81.0653	75.7584	53.2019	63.236	47.4057	62.7853
ENSDARG00000088539	9.2386e-07	8.85693e-05	1.17683	10	22123831	22127942	-1	protein_coding	ponzr2	plac8 onzin related protein 2 [Source:ZFIN;Acc:ZDB-GENE-050411-41]	68	78	38	67	93	55	19	27	31	41	43	44	80.6614	65.8611	39.5321	95.8996	89.1807	55.44	24.0663	28.0202	22.2873	46.2978	31.8507	35.8773
ENSDARG00000097080	1.14131e-06	0.000108995	2.15151	12	38983989	39031459	1	protein_coding	si:ch73-181m17.1	si:ch73-181m17.1 [Source:ZFIN;Acc:ZDB-GENE-131122-49]	8	30	28	19	30	25	6	2	6	2	18	3	9.48958	25.3312	29.1289	27.1954	28.768	25.2	7.59987	2.07557	4.31367	2.25843	13.3329	2.44618
ENSDARG00000096270	1.33391e-06	0.00012647	0.604414	6	11077114	11077609	-1	lincRNA	BX548046.2	NA	139	158	154	118	177	131	72	105	126	74	168	131	164.881	133.411	160.209	168.898	169.731	132.048	91.1985	108.968	90.5871	83.5619	124.44	106.817
ENSDARG00000112454	1.33448e-06	0.00012647	0.827573	10	21913105	21955231	-1	protein_coding	FO744833.2	poly [ADP-ribose] polymerase 14 [Source:NCBI gene;Acc:562648]	265	491	207	204	270	210	115	202	246	143	191	157	314.342	414.587	215.346	291.993	258.912	211.68	145.664	209.633	176.86	161.478	141.476	128.017
ENSDARG00000019339	1.34662e-06	0.000127135	-0.633991	8	8699085	8704430	1	protein_coding	uxt	ubiquitously-expressed, prefoldin-like chaperone [Source:ZFIN;Acc:ZDB-GENE-040912-118]	81	110	101	97	129	90	106	174	214	177	221	204	96.082	92.8811	105.072	138.84	123.702	90.72	134.264	180.575	153.854	199.871	163.698	166.34
ENSDARG00000020890	1.39396e-06	0.000131106	0.473084	16	29650698	29684858	1	protein_coding	tmod4	tropomodulin 4 (muscle) [Source:ZFIN;Acc:ZDB-GENE-991019-9]	3105	4655	3703	3195	3186	3036	2214	2522	3401	2218	3500	3670	3683.14	3930.56	3852.29	4573.12	3055.16	3060.29	2804.35	2617.3	2445.13	2504.6	2592.5	2992.5
ENSDARG00000002663	1.42038e-06	0.000133087	0.348823	4	8016457	8027318	1	protein_coding	optn	optineurin [Source:NCBI gene;Acc:336159]	396	531	392	287	418	441	230	341	456	308	488	418	469.734	448.362	407.804	410.794	400.834	444.528	291.328	353.885	327.839	347.798	361.469	340.835
ENSDARG00000009280	1.47071e-06	0.000137284	0.471996	5	72106837	72126424	-1	protein_coding	smyd1a	SET and MYND domain containing 1a [Source:ZFIN;Acc:ZDB-GENE-030131-9825]	3642	5507	3967	3555	4284	3915	2623	2451	3868	2687	4658	4638	4320.13	4649.96	4126.94	5088.4	4108.07	3946.32	3322.41	2543.61	2780.88	3034.2	3450.25	3781.8
ENSDARG00000070434	1.4776e-06	0.000137411	0.54241	20	28364742	28368137	1	protein_coding	rhov	ras homolog family member V [Source:ZFIN;Acc:ZDB-GENE-031002-10]	124	179	127	85	159	122	73	106	132	90	115	109	147.088	151.143	132.12	121.664	152.47	122.976	92.4651	110.005	94.9007	101.629	85.1821	88.878
ENSDARG00000103744	1.53936e-06	0.000142621	0.382838	7	59020972	59032302	1	protein_coding	hacd1	3-hydroxyacyl-CoA dehydratase 1 [Source:ZFIN;Acc:ZDB-GENE-170413-2]	1188	1890	1489	1130	1349	1342	1024	1045	1391	947	1502	1475	1409.2	1595.87	1549.03	1617.41	1293.6	1352.74	1297.04	1084.49	1000.05	1069.37	1112.55	1202.71
ENSDARG00000024443	1.66637e-06	0.000153814	0.309832	14	4276387	4293280	1	protein_coding	gnpda2	glucosamine-6-phosphate deaminase 2 [Source:ZFIN;Acc:ZDB-GENE-091117-41]	508	704	566	394	610	657	385	488	714	447	622	534	602.588	594.439	588.82	563.947	584.949	662.256	487.658	506.44	513.327	504.759	460.724	435.42
ENSDARG00000009862	1.69667e-06	0.000156031	-0.609532	10	39283985	39294725	1	protein_coding	dcps	decapping enzyme, scavenger [Source:ZFIN;Acc:ZDB-GENE-040311-1]	134	229	210	111	215	174	263	195	397	267	354	390	158.95	193.362	218.467	158.878	206.17	175.392	333.128	202.368	285.421	301.5	262.213	318.004
ENSDARG00000044975	1.71217e-06	0.000156875	-0.423205	11	11468566	11471857	-1	protein_coding	krt94	keratin 94 [Source:ZFIN;Acc:ZDB-GENE-061027-116]	1116	1717	1216	1067	1194	1227	1443	1633	2318	1690	2045	2505	1323.8	1449.79	1265.03	1527.24	1144.97	1236.82	1827.77	1694.7	1666.51	1908.37	1514.76	2042.56
ENSDARG00000098379	1.74378e-06	0.000159184	0.914145	7	18721547	18730474	-1	protein_coding	C7H4orf54	si:dkey-38l22.2 [Source:ZFIN;Acc:ZDB-GENE-141216-433]	75	153	101	59	127	85	63	42	97	36	71	52	88.9648	129.189	105.072	84.4489	121.784	85.68	79.7987	43.587	69.7377	40.6517	52.5907	42.4005
ENSDARG00000093546	1.85935e-06	0.000169112	1.15488	4	76775837	76785895	1	protein_coding	si:ch73-56d11.5	si:ch73-56d11.5 [Source:ZFIN;Acc:ZDB-GENE-161017-12]	86	138	90	37	125	94	28	17	65	47	77	61	102.013	116.524	93.6285	52.9595	119.867	94.752	35.4661	17.6424	46.7314	53.0731	57.035	49.739
ENSDARG00000099902	1.88677e-06	0.00017098	0.368161	11	37250839	37275790	1	protein_coding	il17rc	interleukin 17 receptor C [Source:ZFIN;Acc:ZDB-GENE-120111-3]	446	559	426	347	542	436	342	341	488	316	529	445	529.044	472.005	443.175	496.674	519.741	439.488	433.193	353.885	350.845	356.832	391.838	362.85
ENSDARG00000039669	1.96151e-06	0.000177106	0.314388	20	52492192	52525680	1	protein_coding	GFUS	zgc:100864 [Source:ZFIN;Acc:ZDB-GENE-040801-35]	747	947	774	571	885	740	502	616	922	608	792	895	886.089	799.622	805.206	817.293	848.655	745.92	635.856	639.276	662.867	686.562	586.646	729.778
ENSDARG00000053133	1.97045e-06	0.00017727	0.692863	8	22289320	22290886	1	protein_coding	b3gnt7l	UDP-GlcNAc:betaGal beta-1,3-N-acetylglucosaminyltransferase 7, like [Source:ZFIN;Acc:ZDB-GENE-040718-143]	197	252	191	165	233	216	98	147	130	112	170	239	233.681	212.782	198.701	236.171	223.431	217.728	124.131	152.555	93.4629	126.472	125.921	194.879
ENSDARG00000069888	2.1336e-06	0.000190883	0.783258	15	2655566	2657508	-1	protein_coding	cldna	claudin a [Source:ZFIN;Acc:ZDB-GENE-010328-1]	135	267	209	191	185	139	91	103	155	124	119	162	160.137	225.448	217.426	273.385	177.402	140.112	115.265	106.892	111.436	140.023	88.145	132.094
ENSDARG00000114393	2.13715e-06	0.000190883	5.04496	2	45172838	45191319	-1	protein_coding	CR407590.2	NA	5	2	3	3	6	13	0	0	0	0	0	0	5.93099	1.68875	3.12095	4.29401	5.75359	13.104	0	0	0	0	0	0
ENSDARG00000079255	2.20944e-06	0.000196632	0.675811	16	17711215	17713859	-1	protein_coding	zgc:174935	zgc:174935 [Source:ZFIN;Acc:ZDB-GENE-080204-78]	199	236	143	104	178	151	72	100	145	123	140	147	236.053	199.272	148.765	148.859	170.69	152.208	91.1985	103.779	104.247	138.893	103.7	119.863
ENSDARG00000053803	2.3771e-06	0.000210798	0.56699	19	43790932	43819610	-1	protein_coding	klhl43	kelch-like family member 43 [Source:ZFIN;Acc:ZDB-GENE-141212-285]	803	1393	932	672	897	901	691	636	775	495	748	903	952.516	1176.21	969.576	961.858	860.162	908.208	875.252	660.032	557.182	558.961	554.054	736.301
ENSDARG00000023188	2.61335e-06	0.000230923	0.707537	9	56251000	56272465	-1	protein_coding	lcp1	lymphocyte cytosolic protein 1 (L-plastin) [Source:NCBI gene;Acc:30583]	401	577	365	284	335	358	252	226	253	248	259	352	475.665	487.203	379.716	406.5	321.242	360.864	319.195	234.54	181.893	280.045	191.845	287.019
ENSDARG00000100969	2.64069e-06	0.000232512	0.514668	15	12326161	12360409	-1	protein_coding	tmprss13a	transmembrane serine protease 13a [Source:ZFIN;Acc:ZDB-GENE-090309-3]	212	291	205	173	220	198	111	172	196	126	260	194	251.474	245.713	213.265	247.621	210.965	199.584	140.598	178.499	140.913	142.281	192.586	158.186
ENSDARG00000010729	2.67894e-06	0.000235046	4.3156	10	4367430	4375190	-1	protein_coding	CABZ01073795.1	interferon-induced protein 44 [Source:NCBI gene;Acc:795887]	10	46	5	5	23	2	0	1	2	0	0	2	11.862	38.8412	5.20159	7.15668	22.0554	2.016	0	1.03779	1.43789	0	0	1.63079
ENSDARG00000042829	2.97811e-06	0.000260375	0.803617	20	35576739	35706379	-1	protein_coding	si:dkey-30j22.1	si:dkey-30j22.1 [Source:ZFIN;Acc:ZDB-GENE-041001-184]	347	276	266	144	259	275	143	150	235	149	235	123	411.61	233.047	276.724	206.112	248.363	277.2	181.13	155.668	168.952	168.253	174.068	100.293
ENSDARG00000044073	3.08986e-06	0.000269198	0.340648	17	6438051	6451801	-1	protein_coding	fuca2	alpha-L-fucosidase 2 [Source:ZFIN;Acc:ZDB-GENE-040822-39]	863	1140	837	750	948	809	552	745	972	686	994	953	1023.69	962.586	870.745	1073.5	909.068	815.472	699.188	773.151	698.815	774.641	736.27	777.071
ENSDARG00000037409	3.11016e-06	0.000270018	0.669313	1	21313165	21321482	-1	protein_coding	tmem144a	transmembrane protein 144a [Source:ZFIN;Acc:ZDB-GENE-040822-12]	92	153	84	81	118	86	53	62	100	49	84	99	109.13	129.189	87.3866	115.938	113.154	86.688	67.1322	64.3427	71.8945	55.3315	62.22	80.724
ENSDARG00000036588	3.13723e-06	0.00027142	0.64985	1	47155424	47161996	-1	protein_coding	mhc1zba	major histocompatibility complex class I ZBA [Source:ZFIN;Acc:ZDB-GENE-040426-2149]	1080	1897	992	1092	1403	959	661	868	826	831	1211	981	1281.09	1601.78	1031.99	1563.02	1345.38	966.672	837.253	900.798	593.849	938.377	897.005	799.902
ENSDARG00000033446	3.30804e-06	0.000285203	0.492988	12	26546820	26559650	-1	protein_coding	tap2t	transporter associated with antigen processing, subunit type t, teleost specific [Source:ZFIN;Acc:ZDB-GENE-130531-48]	129	208	162	122	203	152	84	113	154	120	186	143	153.019	175.63	168.531	174.623	194.663	153.216	106.398	117.27	110.718	135.506	137.773	116.601
ENSDARG00000058647	3.49043e-06	0.000299888	1.28387	23	7505943	7545960	1	protein_coding	hck	HCK proto-oncogene, Src family tyrosine kinase [Source:ZFIN;Acc:ZDB-GENE-090313-72]	56	122	76	59	59	60	48	25	18	28	41	33	66.427	103.014	79.0641	84.4489	56.577	60.48	60.799	25.9447	12.941	31.618	30.3693	26.908
ENSDARG00000078878	3.56792e-06	0.000305488	-1.50355	1	454315	462165	-1	protein_coding	METTL21C	si:ch73-244f7.3 [Source:ZFIN;Acc:ZDB-GENE-121214-178]	10	6	9	8	12	3	23	18	41	16	37	26	11.862	5.06624	9.36285	11.4507	11.5072	3.024	29.1328	18.6801	29.4767	18.0674	27.4064	21.2002
ENSDARG00000105578	3.61185e-06	0.000308186	1.10421	7	35245607	35271142	1	protein_coding	amfrb	autocrine motility factor receptor b [Source:ZFIN;Acc:ZDB-GENE-130530-643]	54	83	88	76	62	72	20	23	77	22	65	42	64.0546	70.083	91.5479	108.782	59.4538	72.576	25.3329	23.8691	55.3588	24.8427	48.1464	34.2466
ENSDARG00000062662	3.71056e-06	0.000315524	0.783431	23	13814978	13822642	1	protein_coding	lmod3	leiomodin 3 (fetal) [Source:NCBI gene;Acc:100149390]	176	489	287	244	348	348	176	162	200	145	239	321	208.771	412.899	298.571	349.246	333.708	350.784	222.93	168.121	143.789	163.736	177.031	261.741
ENSDARG00000092894	3.72607e-06	0.000315762	2.23843	1	57997535	58002973	-1	protein_coding	si:ch211-114l13.9	si:ch211-114l13.9 [Source:ZFIN;Acc:ZDB-GENE-070424-116]	8	27	8	13	12	11	4	2	2	2	6	3	9.48958	22.7981	8.32254	18.6074	11.5072	11.088	5.06658	2.07557	1.43789	2.25843	4.44429	2.44618
ENSDARG00000035883	3.78525e-06	0.000319687	0.430714	19	32766423	32804535	-1	protein_coding	nt5c1aa	5'-nucleotidase, cytosolic IAa [Source:ZFIN;Acc:ZDB-GENE-070705-423]	249	357	301	243	299	281	217	231	279	189	271	284	295.363	301.441	313.135	347.815	286.721	283.248	274.862	239.729	200.586	213.421	200.734	231.572
ENSDARG00000000563	3.82634e-06	0.000322061	-0.434596	9	42732992	42873700	-1	protein_coding	ttn.1	titin, tandem duplicate 1 [Source:ZFIN;Acc:ZDB-GENE-030616-413]	17945	23857	24236	14118	18597	17081	24695	23652	38724	21868	39073	33666	21286.3	20144.2	25213.1	20207.6	17833.3	17217.6	31279.8	24545.7	27840.4	24693.7	28941.9	27451.1
ENSDARG00000012600	4.11511e-06	0.000344978	0.571871	2	41949186	41964402	-1	protein_coding	si:dkey-97a13.6	si:dkey-97a13.6 [Source:ZFIN;Acc:ZDB-GENE-070912-617]	122	130	99	91	146	115	73	78	114	80	113	88	144.716	109.769	102.991	130.252	140.004	115.92	92.4651	80.9473	81.9597	90.3371	83.7007	71.7547
ENSDARG00000117735	4.12639e-06	0.000344978	1.0667	7	980292	989868	1	lincRNA	CR926130.1	NA	72	90	72	42	49	64	39	28	42	29	54	19	85.4062	75.9936	74.9028	60.1161	46.9877	64.512	49.3992	29.058	30.1957	32.7472	39.9986	15.4925
ENSDARG00000018881	4.16825e-06	0.000347308	0.50927	22	641342	651719	-1	protein_coding	apobec2a	apolipoprotein B mRNA editing enzyme, catalytic polypeptide-like 2a [Source:ZFIN;Acc:ZDB-GENE-050306-15]	291	468	338	300	318	377	234	250	408	241	299	257	345.183	395.167	351.627	429.401	304.94	380.016	296.395	259.447	293.33	272.141	221.474	209.556
ENSDARG00000012381	4.28499e-06	0.00035584	0.605464	15	37834594	37850969	-1	protein_coding	hsc70	heat shock cognate 70 [Source:ZFIN;Acc:ZDB-GENE-040426-1221]	3412	5477	4279	3497	3793	3530	2515	3026	2637	2259	3411	4106	4047.3	4624.63	4451.52	5005.38	3637.23	3558.24	3185.61	3140.34	1895.86	2550.89	2526.58	3348.01
ENSDARG00000038938	4.32256e-06	0.000357764	0.342342	9	44304980	44420380	1	protein_coding	itprid2	ITPR interacting domain containing 2 [Source:ZFIN;Acc:ZDB-GENE-090824-1]	402	560	364	320	461	466	292	337	461	319	516	413	476.851	472.849	378.675	458.028	442.068	469.728	369.86	349.734	331.434	360.219	382.209	336.758
ENSDARG00000076554	4.39176e-06	0.000362283	0.573316	22	603382	607812	-1	protein_coding	cdkn1a	cyclin-dependent kinase inhibitor 1A [Source:ZFIN;Acc:ZDB-GENE-070705-7]	414	810	501	395	656	639	371	353	458	405	415	557	491.086	683.942	521.199	565.378	629.06	644.112	469.925	366.338	329.277	457.332	307.396	454.174
ENSDARG00000054827	4.42269e-06	0.000363627	0.929584	22	31004735	31020690	-1	protein_coding	ssuh2.4	ssu-2 homolog, tandem duplicate 4 [Source:ZFIN;Acc:ZDB-GENE-070424-72]	52	92	54	43	78	45	29	27	33	41	37	48	61.6822	77.6824	56.1771	61.5475	74.7967	45.36	36.7327	28.0202	23.7252	46.2978	27.4064	39.1389
ENSDARG00000095245	4.46774e-06	0.000366119	3.62652	24	5826005	5838323	1	protein_coding	si:ch211-157j23.2	si:ch211-157j23.2 [Source:ZFIN;Acc:ZDB-GENE-030131-5686]	16	10	3	11	15	6	0	1	4	1	0	0	18.9792	8.44373	3.12095	15.7447	14.384	6.048	0	1.03779	2.87578	1.12921	0	0
ENSDARG00000016721	4.56306e-06	0.000372483	-0.167539	19	7276060	7291733	-1	protein_coding	sdha	succinate dehydrogenase complex, subunit A, flavoprotein (Fp) [Source:NCBI gene;Acc:393884]	2701	4135	3268	2469	3649	3524	2990	3645	5425	3531	5345	4672	3203.92	3491.48	3399.76	3533.97	3499.14	3552.19	3787.27	3782.73	3900.28	3987.26	3959.12	3809.52
ENSDARG00000011770	4.5754e-06	0.000372483	-0.427324	9	23808546	23812636	1	protein_coding	dhrs12	dehydrogenase/reductase (SDR family) member 12 [Source:ZFIN;Acc:ZDB-GENE-060929-1134]	264	459	353	279	304	370	348	416	653	492	639	605	313.156	387.567	367.232	399.343	291.515	372.96	440.793	431.719	469.471	555.573	473.316	493.313
ENSDARG00000056378	4.83771e-06	0.00039255	0.331479	2	24762567	24767470	1	protein_coding	ifi30	IFI30 lysosomal thiol reductase [Source:NCBI gene;Acc:336503]	403	528	449	346	417	423	280	350	485	356	461	423	478.037	445.829	467.102	495.243	399.875	426.384	354.661	363.225	348.688	402	341.469	344.912
ENSDARG00000052450	5.38324e-06	0.000435393	0.671211	5	57629207	57641257	-1	protein_coding	hspb2	heat shock protein, alpha-crystallin-related, b2 [Source:ZFIN;Acc:ZDB-GENE-050417-260]	101	152	118	69	96	90	50	53	118	58	102	77	119.806	128.345	122.757	98.7622	92.0575	90.72	63.3323	55.0027	84.8355	65.4944	75.5529	62.7853
ENSDARG00000006588	5.4314e-06	0.000437862	1.91205	1	45173421	45177401	-1	protein_coding	zgc:111983	zgc:111983 [Source:ZFIN;Acc:ZDB-GENE-050417-335]	2135	6402	1292	1617	6021	2135	914	994	1131	1158	476	646	2532.53	5405.68	1344.09	2314.47	5773.73	2152.08	1157.71	1031.56	813.127	1307.63	352.58	526.745
ENSDARG00000098949	5.62297e-06	0.00045184	0.943791	3	43835558	43872889	-1	protein_coding	mslna	mesothelin a [Source:ZFIN;Acc:ZDB-GENE-120727-9]	83	165	83	122	166	112	47	69	58	84	87	86	98.4544	139.322	86.3463	174.623	159.183	112.896	59.5323	71.6072	41.6988	94.854	64.4421	70.1239
ENSDARG00000040565	5.86844e-06	0.000469705	0.409066	15	23643718	23647078	-1	protein_coding	ckmb	creatine kinase, muscle b [Source:ZFIN;Acc:ZDB-GENE-040426-2128]	71740	113204	93863	83213	93970	93755	59083	60715	98344	58776	111085	99507	85097.8	95586.4	97647.3	119106	90110.9	94505	74837.2	63009.2	70703.9	66370.7	82282.2	81137.4
ENSDARG00000089383	5.89916e-06	0.000469705	1.54296	11	29965822	29972154	1	protein_coding	il1fma	interleukin-1 family member A [Source:ZFIN;Acc:ZDB-GENE-140106-231]	47	42	36	23	30	30	17	18	9	10	5	20	55.7513	35.4637	37.4514	32.9207	28.768	30.24	21.533	18.6801	6.47051	11.2921	3.70357	16.3079
ENSDARG00000076230	5.90205e-06	0.000469705	0.600285	14	22293787	22367920	1	protein_coding	atp10b	ATPase phospholipid transporting 10B [Source:ZFIN;Acc:ZDB-GENE-130530-796]	119	171	151	127	154	170	67	98	181	86	111	148	141.157	144.388	157.088	181.78	147.676	171.36	84.8652	101.703	130.129	97.1124	82.2193	120.678
ENSDARG00000061741	6.22079e-06	0.00049349	0.338771	8	21254192	21353035	1	protein_coding	itpr3	inositol 1,4,5-trisphosphate receptor, type 3 [Source:ZFIN;Acc:ZDB-GENE-070605-1]	515	779	616	470	654	696	381	444	807	472	761	570	610.892	657.767	640.835	672.728	627.142	701.568	482.592	460.777	580.189	532.989	563.684	464.775
ENSDARG00000074771	6.31669e-06	0.000499501	0.586174	1	53842344	53863308	1	protein_coding	ifngr1	interferon gamma receptor 1 [Source:ZFIN;Acc:ZDB-GENE-081022-158]	199	163	180	137	171	162	91	131	177	103	147	141	236.053	137.633	187.257	196.093	163.977	163.296	115.265	135.95	127.253	116.309	108.885	114.971
ENSDARG00000086805	6.4882e-06	0.000511435	0.614888	24	32414643	32452355	-1	protein_coding	itprid1	ITPR interacting domain containing 1 [Source:ZFIN;Acc:ZDB-GENE-091204-197]	79	131	83	56	99	96	35	64	97	56	84	74	93.7096	110.613	86.3463	80.1549	94.9343	96.768	44.3326	66.4183	69.7377	63.236	62.22	60.3392
ENSDARG00000087492	6.69805e-06	0.000526306	0.606284	21	44041088	44081540	-1	protein_coding	FO704810.1	arf-GAP with Rho-GAP domain, ANK repeat and PH domain-containing protein 1-like [Source:NCBI gene;Acc:100005008]	157	271	155	108	196	218	116	103	206	99	141	163	186.233	228.825	161.249	154.584	187.951	219.744	146.931	106.892	148.103	111.792	104.441	132.909
ENSDARG00000016188	6.79145e-06	0.000531054	0.526014	22	17691381	17781213	-1	protein_coding	SBNO2	si:ch73-63e15.2 [Source:ZFIN;Acc:ZDB-GENE-091204-463]	660	772	577	569	640	627	379	524	777	324	652	498	782.89	651.856	600.263	814.431	613.717	632.016	480.059	543.8	558.62	365.865	482.946	406.066
ENSDARG00000100095	6.80125e-06	0.000531054	0.490854	5	65022287	65037525	-1	protein_coding	anxa1b	annexin A1b [Source:ZFIN;Acc:ZDB-GENE-030131-6554]	1607	2029	1571	1625	1726	1322	916	1227	1801	1219	1663	1443	1906.22	1713.23	1634.34	2325.92	1655.12	1332.58	1160.25	1273.36	1294.82	1376.51	1231.81	1176.61
ENSDARG00000041609	7.14389e-06	0.000556059	-0.410268	22	12641580	12693837	-1	protein_coding	adarb1a	adenosine deaminase RNA specific B1a [Source:ZFIN;Acc:ZDB-GENE-000627-2]	388	513	454	267	506	448	441	633	829	442	947	681	460.244	433.164	472.304	382.167	485.22	451.584	558.591	656.919	596.005	499.113	701.456	555.283
ENSDARG00000013335	7.49442e-06	0.00058152	0.412099	14	49251331	49360686	1	protein_coding	anxa6	annexin A6 [Source:ZFIN;Acc:ZDB-GENE-030707-3]	917	1522	1315	959	1173	1191	844	840	1508	724	1225	1029	1087.74	1285.14	1368.02	1372.65	1124.83	1200.53	1069.05	871.74	1084.17	817.551	907.375	839.041
ENSDARG00000011570	7.63782e-06	0.000589221	-0.29797	23	33681677	33710029	-1	protein_coding	pou6f1	POU class 6 homeobox 1 [Source:NCBI gene;Acc:30334]	311	415	351	224	389	348	342	417	608	364	569	593	368.907	350.415	365.151	320.619	373.025	350.784	433.193	432.757	437.119	411.034	421.466	483.529
ENSDARG00000093521	7.64113e-06	0.000589221	-1.36972	8	13597405	13600274	-1	protein_coding	b3gnt3.3	UDP-GlcNAc:betaGal beta-1,3-N-acetylglucosaminyltransferase 3, tandem duplicate 3 [Source:ZFIN;Acc:ZDB-GENE-081105-12]	10	13	17	22	11	8	22	43	72	31	37	48	11.862	10.9769	17.6854	31.4894	10.5483	8.064	27.8662	44.6248	51.764	35.0056	27.4064	39.1389
ENSDARG00000043175	7.96748e-06	0.000610872	2.55964	22	7462997	7470338	1	protein_coding	cela1.1	chymotrypsin like elastase family member 1, tandem duplicate 1 [Source:ZFIN;Acc:ZDB-GENE-050522-187]	5	22	9	10	24	35	2	5	0	6	4	2	5.93099	18.5762	9.36285	14.3134	23.0144	35.28	2.53329	5.18893	0	6.77529	2.96286	1.63079
ENSDARG00000043502	7.97934e-06	0.000610872	0.366866	8	13351698	13364879	-1	protein_coding	ccdc124	coiled-coil domain containing 124 [Source:NCBI gene;Acc:393537]	783	1245	905	593	1003	955	502	666	944	768	1095	902	928.792	1051.24	941.487	848.783	961.809	962.64	635.856	691.166	678.684	867.236	811.082	735.485
ENSDARG00000001431	7.99571e-06	0.000610872	0.279368	7	6969909	7133475	1	protein_coding	actn3b	actinin alpha 3b [Source:ZFIN;Acc:ZDB-GENE-030131-2040]	9608	16602	13550	9119	13832	12867	9344	9460	15207	9365	14175	13825	11397	14018.3	14096.3	13052.4	13264	12969.9	11835.5	9817.46	10933	10575.1	10499.6	11272.8
ENSDARG00000053836	8.34887e-06	0.000635897	1.80993	2	37851124	37864665	-1	protein_coding	si:ch211-284o19.8	si:ch211-284o19.8 [Source:ZFIN;Acc:ZDB-GENE-070912-289]	62	41	13	17	24	41	6	16	11	8	7	17	73.5442	34.6193	13.5241	24.3327	23.0144	41.328	7.59987	16.6046	7.9084	9.03371	5.185	13.8617
ENSDARG00000063435	8.54535e-06	0.000648872	0.38743	12	4487561	4532066	-1	protein_coding	trpm4b.2	transient receptor potential cation channel, subfamily M, member 4b, transient receptor potential cation channel, subfamily M, member 4b, tandem duplicate 2 [Source:ZFIN;Acc:ZDB-GENE-061214-2]	203	321	237	159	280	274	169	161	281	166	283	237	240.798	271.044	246.555	227.583	268.501	276.192	214.063	167.084	202.024	187.45	209.622	193.248
ENSDARG00000062350	8.71757e-06	0.000659931	0.547497	18	20859661	20869175	-1	protein_coding	synm	synemin, intermediate filament protein [Source:ZFIN;Acc:ZDB-GENE-050419-81]	570	879	575	641	604	549	350	376	707	425	704	530	676.132	742.204	598.182	917.487	579.195	553.392	443.326	390.208	508.294	479.916	521.463	432.159
ENSDARG00000093659	8.75136e-06	0.000660475	0.357988	20	54360268	54381034	-1	protein_coding	entpd5b	ectonucleoside triphosphate diphosphohydrolase 5b [Source:ZFIN;Acc:ZDB-GENE-091118-88]	366	596	480	379	463	447	316	320	520	299	517	503	434.148	503.247	499.352	542.477	443.986	450.576	400.26	332.092	373.851	337.635	382.949	410.143
ENSDARG00000087641	9.0072e-06	0.000677566	0.646326	23	934927	969844	-1	protein_coding	cdh26.2	cadherin 26, tandem duplicate 2 [Source:ZFIN;Acc:ZDB-GENE-100922-183]	134	148	165	118	158	132	88	74	114	119	124	107	158.95	124.967	171.652	168.898	151.511	133.056	111.465	76.7962	81.9597	134.376	91.8486	87.2472
ENSDARG00000105230	9.0324e-06	0.000677566	0.642955	7	54617060	54624876	1	protein_coding	fgf4	fibroblast growth factor 4 [Source:ZFIN;Acc:ZDB-GENE-001006-1]	71	127	89	53	83	87	37	56	88	54	85	56	84.22	107.235	92.5882	75.8608	79.5914	87.696	46.8659	58.116	63.2672	60.9776	62.9607	45.6621
ENSDARG00000022817	9.11005e-06	0.000681333	-0.820763	12	17705218	17707517	-1	protein_coding	pvalb3	parvalbumin 3 [Source:ZFIN;Acc:ZDB-GENE-040426-945]	61	201	136	82	193	132	172	294	289	255	310	254	72.358	169.719	141.483	117.37	185.074	133.056	217.863	305.109	207.775	287.95	229.621	207.11
ENSDARG00000102435	9.17614e-06	0.000681928	0.757066	7	45975537	45976956	1	protein_coding	plekhf1	pleckstrin homology domain containing, family F (with FYVE domain) member 1 [Source:ZFIN;Acc:ZDB-GENE-040426-1289]	568	644	424	328	634	507	300	237	321	427	438	323	673.76	543.776	441.094	469.478	607.963	511.056	379.994	245.955	230.781	482.174	324.433	263.372
ENSDARG00000006266	9.19603e-06	0.000681928	0.346546	22	12798569	12826962	1	protein_coding	stat1a	signal transducer and activator of transcription 1a [Source:ZFIN;Acc:ZDB-GENE-980526-499]	989	1331	1001	839	1070	1039	663	870	1052	761	1385	995	1173.15	1123.86	1041.36	1200.89	1026.06	1047.31	839.786	902.874	756.33	859.332	1025.89	811.317
ENSDARG00000027316	9.20039e-06	0.000681928	0.324454	4	16725960	16742893	1	protein_coding	tcp11l2	t-complex 11, testis-specific-like 2 [Source:ZFIN;Acc:ZDB-GENE-040426-1956]	1193	1752	1330	1088	1493	1200	903	1100	1757	878	1557	1309	1415.13	1479.34	1383.62	1557.29	1431.69	1209.6	1143.78	1141.56	1263.19	991.45	1153.29	1067.35
ENSDARG00000018283	9.26158e-06	0.000683859	0.520083	18	31073265	31075619	1	protein_coding	cyba	cytochrome b-245, alpha polypeptide [Source:ZFIN;Acc:ZDB-GENE-040426-1526]	223	396	228	161	275	205	130	196	235	167	246	206	264.522	334.372	237.192	230.445	263.706	206.64	164.664	203.406	168.952	188.579	182.216	167.971
ENSDARG00000033320	9.28153e-06	0.000683859	0.328603	13	30144937	30150592	-1	protein_coding	sar1ab	secretion associated, Ras related GTPase 1Ab [Source:ZFIN;Acc:ZDB-GENE-050417-437]	323	594	466	338	497	480	318	335	513	327	510	465	383.142	501.558	484.788	483.792	476.589	483.84	402.793	347.658	368.819	369.253	377.764	379.158
ENSDARG00000058944	9.37269e-06	0.000688532	-1.15233	8	10033326	10048059	-1	protein_coding	si:dkey-8e10.3	si:dkey-8e10.3 [Source:ZFIN;Acc:ZDB-GENE-081104-442]	60	80	99	48	43	56	157	129	261	67	285	120	71.1718	67.5499	102.991	68.7042	41.2341	56.448	198.863	133.874	187.645	75.6574	211.104	97.8473
ENSDARG00000093044	9.56199e-06	0.000700366	-0.773606	24	20909922	20915050	-1	protein_coding	si:ch211-161h7.5	si:ch211-161h7.5 [Source:ZFIN;Acc:ZDB-GENE-091204-265]	417	951	446	434	683	743	856	993	854	1051	1855	1458	494.644	802.999	463.981	621.2	654.951	748.944	1084.25	1030.52	613.979	1186.8	1374.03	1188.84
ENSDARG00000014106	9.92313e-06	0.00072468	0.258896	17	10007071	10025234	-1	protein_coding	cfl2	cofilin 2 (muscle) [Source:ZFIN;Acc:ZDB-GENE-040426-1815]	1587	2522	1896	1528	1908	1898	1403	1484	2353	1420	2192	2107	1882.49	2129.51	1972.44	2187.08	1829.64	1913.18	1777.1	1540.07	1691.68	1603.48	1623.65	1718.04
ENSDARG00000042866	1.00098e-05	0.000728866	0.377404	17	24848976	24853918	1	protein_coding	cx35.4	connexin 35.4 [Source:ZFIN;Acc:ZDB-GENE-050417-174]	220	290	230	185	253	202	152	172	270	157	243	238	260.963	244.868	239.273	264.797	242.61	203.616	192.53	178.499	194.115	177.287	179.994	194.064
ENSDARG00000071553	1.01975e-05	0.000740361	3.42844	22	6932299	6941098	-1	protein_coding	zgc:171500	zgc:171500 [Source:ZFIN;Acc:ZDB-GENE-080204-9]	8	14	16	19	11	3	0	4	0	0	4	0	9.48958	11.8212	16.6451	27.1954	10.5483	3.024	0	4.15114	0	0	2.96286	0
ENSDARG00000103691	1.04585e-05	0.000757098	-0.217445	25	388258	408173	1	protein_coding	rfx7b	regulatory factor X7b [Source:ZFIN;Acc:ZDB-GENE-170623-1]	779	975	785	554	894	815	771	968	1378	850	1329	1152	924.048	823.264	816.649	792.961	857.285	821.52	976.584	1004.58	990.706	959.832	984.409	939.334
ENSDARG00000014047	1.0655e-05	0.000769081	0.341006	10	22144768	22150419	-1	protein_coding	cldn7b	claudin 7b [Source:NCBI gene;Acc:60635]	1004	1413	1023	941	1184	994	623	933	1346	795	1234	1133	1190.94	1193.1	1064.24	1346.89	1135.38	1001.95	789.12	968.254	967.7	897.725	914.041	923.841
ENSDARG00000090352	1.10891e-05	0.000798096	1.68228	16	31623975	31628687	-1	processed_transcript	CR855311.1	uncharacterized LOC101883708 [Source:NCBI gene;Acc:101883708]	924	647	460	317	186	352	103	221	276	115	241	124	1096.05	546.31	478.546	453.734	178.361	354.816	130.464	229.351	198.429	129.86	178.512	101.109
ENSDARG00000103747	1.13549e-05	0.000814858	-0.229194	25	18563476	18577586	1	protein_coding	cav1	caveolin 1 [Source:ZFIN;Acc:ZDB-GENE-030131-2415]	1199	1656	1324	1039	1365	1401	1272	1578	2412	1564	2147	1850	1422.25	1398.28	1377.38	1487.16	1308.94	1412.21	1611.17	1637.63	1734.1	1766.09	1590.31	1508.48
ENSDARG00000020594	1.13988e-05	0.000815652	0.474687	20	36845787	36887516	-1	protein_coding	txlnba	taxilin beta a [Source:ZFIN;Acc:ZDB-GENE-030131-322]	1382	2264	1876	1326	1490	1519	899	1186	1976	946	2023	1338	1639.32	1911.66	1951.64	1897.95	1428.81	1531.15	1138.71	1230.81	1420.64	1068.24	1498.47	1091
ENSDARG00000074905	1.20268e-05	0.000858122	-0.542123	4	7888047	7983016	1	protein_coding	camk1da	calcium/calmodulin-dependent protein kinase 1Da [Source:ZFIN;Acc:ZDB-GENE-080402-7]	124	156	153	81	177	136	169	175	308	196	338	205	147.088	131.722	159.169	115.938	169.731	137.088	214.063	181.613	221.435	221.326	250.361	167.156
ENSDARG00000043899	1.21539e-05	0.000861329	0.952958	15	47920629	47929455	-1	protein_coding	psma6l	proteasome 20S subunit alpha 6, like [Source:ZFIN;Acc:ZDB-GENE-010502-2]	78	137	109	47	81	82	28	69	53	52	40	65	92.5234	115.679	113.395	67.2728	77.6735	82.656	35.4661	71.6072	38.1041	58.7191	29.6286	53.0006
ENSDARG00000031929	1.21746e-05	0.000861329	0.318079	14	33270387	33278084	-1	protein_coding	stard14	START domain containing 14 [Source:ZFIN;Acc:ZDB-GENE-040426-963]	366	450	393	314	447	404	234	336	447	301	439	456	434.148	379.968	408.845	449.44	428.643	407.232	296.395	348.696	321.368	339.893	325.174	371.82
ENSDARG00000028096	1.21759e-05	0.000861329	0.487072	10	15046837	15048781	-1	protein_coding	cldn23a	claudin 23a [Source:ZFIN;Acc:ZDB-GENE-091204-28]	459	535	354	353	472	376	224	344	396	276	424	456	544.464	451.74	368.272	505.262	452.616	379.008	283.729	356.998	284.702	311.663	314.063	371.82
ENSDARG00000039684	1.23738e-05	0.000872846	0.432528	20	7052870	7069612	-1	protein_coding	sirt5	sirtuin 5 [Source:NCBI gene;Acc:436878]	311	370	248	194	320	302	184	217	304	234	300	241	368.907	312.418	257.999	277.679	306.858	304.416	233.063	225.2	218.559	264.236	222.214	196.51
ENSDARG00000005271	1.25277e-05	0.000881197	0.98931	16	3982590	4001743	1	protein_coding	zc3h12a	zinc finger CCCH-type containing 12A [Source:ZFIN;Acc:ZDB-GENE-110411-6]	52	52	47	25	36	39	21	15	33	24	35	18	61.6822	43.9074	48.8949	35.7834	34.5216	39.312	26.5996	15.5668	23.7252	27.1011	25.925	14.6771
ENSDARG00000097019	1.303e-05	0.000913942	1.35838	15	24572926	24601091	1	protein_coding	dhrs13b.1	dehydrogenase/reductase (SDR family) member 13b.1 [Source:ZFIN;Acc:ZDB-GENE-040801-253]	27	47	26	18	36	13	6	17	13	9	12	17	32.0273	39.6855	27.0482	25.7641	34.5216	13.104	7.59987	17.6424	9.34629	10.1629	8.88857	13.8617
ENSDARG00000013024	1.33252e-05	0.00093073	0.547895	10	2899108	2921297	1	protein_coding	erap1a	endoplasmic reticulum aminopeptidase 1a [Source:ZFIN;Acc:ZDB-GENE-091113-7]	111	146	116	79	100	128	77	74	112	83	98	88	131.668	123.279	120.677	113.076	95.8932	129.024	97.5317	76.7962	80.5218	93.7248	72.59	71.7547
ENSDARG00000102058	1.33443e-05	0.00093073	0.369233	14	31751260	31755722	1	protein_coding	si:dkeyp-11e3.1	si:dkeyp-11e3.1 [Source:ZFIN;Acc:ZDB-GENE-141222-55]	213	318	220	175	271	211	144	195	254	162	259	243	252.66	268.511	228.87	250.484	259.871	212.688	182.397	202.368	182.612	182.933	191.845	198.141
ENSDARG00000054942	1.36847e-05	0.000951796	0.456567	3	28953274	28961518	1	protein_coding	lgals2a	lectin, galactoside-binding, soluble, 2a [Source:ZFIN;Acc:ZDB-GENE-050318-2]	426	683	504	414	446	501	358	337	446	322	484	538	505.32	576.707	524.32	592.573	427.684	505.008	453.459	349.734	320.649	363.607	358.506	438.682
ENSDARG00000098398	1.3964e-05	0.000967039	0.832083	9	56443416	56459826	1	protein_coding	CABZ01079480.1	poly [ADP-ribose] polymerase 14 [Source:NCBI gene;Acc:100148704]	43	77	46	48	66	62	24	29	29	39	51	48	51.0065	65.0168	47.8546	68.7042	63.2895	62.496	30.3995	30.0958	20.8494	44.0394	37.7764	39.1389
ENSDARG00000105443	1.40016e-05	0.000967039	1.549	7	4299907	4315859	-1	protein_coding	si:ch211-63p21.8	si:ch211-63p21.8 [Source:ZFIN;Acc:ZDB-GENE-130530-652]	210	246	207	268	188	214	39	30	179	62	194	86	249.101	207.716	215.346	383.598	180.279	215.712	49.3992	31.1336	128.691	70.0113	143.699	70.1239
ENSDARG00000098761	1.40207e-05	0.000967039	1.11066	22	24246213	24248420	-1	protein_coding	rgs2	regulator of G protein signaling 2 [Source:ZFIN;Acc:ZDB-GENE-040718-410]	132	200	120	205	138	141	48	93	94	59	62	162	156.578	168.875	124.838	293.424	132.333	142.128	60.799	96.5141	67.5808	66.6236	45.9243	132.094
ENSDARG00000102097	1.4064e-05	0.000967337	0.660903	1	18716	23389	1	protein_coding	nfkbiz	nuclear factor of kappa light polypeptide gene enhancer in B-cells inhibitor, zeta [Source:ZFIN;Acc:ZDB-GENE-071024-1]	430	586	282	371	391	331	164	269	337	260	409	338	510.065	494.803	293.369	531.026	374.943	333.648	207.73	279.164	242.284	293.596	302.952	275.603
ENSDARG00000021677	1.44234e-05	0.000989317	1.06836	9	29616854	29634354	1	protein_coding	phf11	PHD finger protein 11 [Source:ZFIN;Acc:ZDB-GENE-081104-417]	28	55	36	19	27	29	19	13	20	11	23	19	33.2135	46.4405	37.4514	27.1954	25.8912	29.232	24.0663	13.4912	14.3789	12.4214	17.0364	15.4925
ENSDARG00000104399	1.48884e-05	0.0010184	1.73652	22	5478353	5479326	1	protein_coding	tppp	tubulin polymerization promoting protein [Source:ZFIN;Acc:ZDB-GENE-101115-2]	21	18	9	12	18	20	3	4	6	9	10	2	24.9101	15.1987	9.36285	17.176	17.2608	20.16	3.79994	4.15114	4.31367	10.1629	7.40714	1.63079
ENSDARG00000089511	1.54533e-05	0.00105414	0.664771	24	31896724	31905000	-1	protein_coding	si:ch73-78o10.1	si:ch73-78o10.1 [Source:ZFIN;Acc:ZDB-GENE-131127-427]	59	98	55	47	86	63	38	42	64	45	55	50	69.9856	82.7486	57.2174	67.2728	82.4682	63.504	48.1325	43.587	46.0125	50.8146	40.7393	40.7697
ENSDARG00000090156	1.64276e-05	0.00111752	0.425254	6	11078693	11091449	-1	protein_coding	pttg1ipa	PTTG1 interacting protein a [Source:ZFIN;Acc:ZDB-GENE-030131-505]	310	347	288	279	360	288	193	268	318	205	318	322	367.721	292.998	299.611	399.343	345.216	290.304	244.463	278.127	228.625	231.489	235.547	262.557
ENSDARG00000061520	1.86823e-05	0.00126744	0.842985	23	28097282	28123767	-1	protein_coding	b4galnt1a	beta-1,4-N-acetyl-galactosaminyl transferase 1a [Source:ZFIN;Acc:ZDB-GENE-070112-1462]	51	66	40	43	37	48	17	26	39	30	34	39	60.4961	55.7286	41.6127	61.5475	35.4805	48.384	21.533	26.9824	28.0389	33.8764	25.1843	31.8004
ENSDARG00000058325	1.92214e-05	0.00130045	0.534585	6	13045885	13058979	1	protein_coding	casp8	caspase 8, apoptosis-related cysteine peptidase [Source:ZFIN;Acc:ZDB-GENE-000713-1]	107	141	104	96	149	134	60	80	138	81	140	90	126.923	119.057	108.193	137.408	142.881	135.072	75.9987	83.0229	99.2144	91.4663	103.7	73.3855
ENSDARG00000094935	1.95625e-05	0.00131994	2.66814	5	38679623	38682282	1	protein_coding	si:dkey-58f10.11	si:dkey-58f10.11 [Source:ZFIN;Acc:ZDB-GENE-060526-313]	6	16	7	7	20	6	2	0	0	2	5	2	7.11718	13.51	7.28222	10.0194	19.1786	6.048	2.53329	0	0	2.25843	3.70357	1.63079
ENSDARG00000054842	1.97099e-05	0.00132628	0.424716	3	29969143	29977495	-1	protein_coding	hsd17b14	hydroxysteroid (17-beta) dehydrogenase 14 [Source:ZFIN;Acc:ZDB-GENE-040801-24]	212	230	212	139	249	243	114	162	246	155	249	187	251.474	194.206	220.547	198.956	238.774	244.944	144.398	168.121	176.86	175.028	184.438	152.479
ENSDARG00000061096	1.98955e-05	0.00133515	0.534435	7	29278580	29292206	-1	protein_coding	dapk2a	death-associated protein kinase 2a [Source:ZFIN;Acc:ZDB-GENE-080402-8]	195	223	225	166	172	197	121	111	177	125	233	187	231.308	188.295	234.071	237.602	164.936	198.576	153.264	115.194	127.253	141.152	172.586	152.479
ENSDARG00000003899	2.00293e-05	0.00134051	0.772412	24	21122836	21131607	-1	protein_coding	zdhhc23b	zinc finger DHHC-type containing 23b [Source:ZFIN;Acc:ZDB-GENE-040808-13]	59	59	59	44	51	68	27	38	51	25	36	55	69.9856	49.818	61.3787	62.9788	48.9055	68.544	34.1994	39.4359	36.6662	28.2304	26.6657	44.8467
ENSDARG00000059365	2.01462e-05	0.00134471	0.464784	21	26097732	26114886	-1	protein_coding	nipal4	NIPA like domain containing 4 [Source:ZFIN;Acc:ZDB-GENE-040718-412]	221	365	252	209	224	273	141	226	248	159	251	266	262.15	308.196	262.16	299.149	214.801	275.184	178.597	234.54	178.298	179.545	185.919	216.895
ENSDARG00000094782	2.02267e-05	0.00134646	1.09466	1	54834119	54861588	1	protein_coding	si:ch211-196h16.4	si:ch211-196h16.4 [Source:ZFIN;Acc:ZDB-GENE-081029-1]	49	83	49	23	43	25	14	25	35	19	25	27	58.1237	70.083	50.9755	32.9207	41.2341	25.2	17.733	25.9447	25.1631	21.4551	18.5179	22.0156
ENSDARG00000076472	2.05246e-05	0.0013618	0.663129	7	19835569	19848037	1	protein_coding	ovol1a	ovo-like zinc finger 1a [Source:ZFIN;Acc:ZDB-GENE-031010-37]	152	247	100	126	162	152	83	107	138	112	120	113	180.302	208.56	104.032	180.348	155.347	153.216	105.132	111.043	99.2144	126.472	88.8857	92.1395
ENSDARG00000052396	2.05884e-05	0.0013618	1.18886	13	50190664	50200348	-1	protein_coding	pkz	protein kinase containing Z-DNA binding domains [Source:ZFIN;Acc:ZDB-GENE-050301-2]	17	35	27	14	25	21	8	8	16	11	19	8	20.1654	29.5531	28.0886	20.0387	23.9733	21.168	10.1332	8.30229	11.5031	12.4214	14.0736	6.52315
ENSDARG00000006757	2.06216e-05	0.0013618	0.392821	6	3680651	3692280	1	protein_coding	klhl41b	kelch-like family member 41b [Source:NCBI gene;Acc:321064]	2694	3914	2767	2637	2723	2589	1915	2251	3128	1830	3277	3045	3195.61	3304.88	2878.56	3774.44	2611.17	2609.71	2425.63	2336.06	2248.86	2066.46	2427.32	2482.87
ENSDARG00000101936	2.0706e-05	0.00136374	-0.279602	15	33966739	33978714	1	protein_coding	tmem106ba	transmembrane protein 106Ba [Source:ZFIN;Acc:ZDB-GENE-040426-1336]	609	897	710	551	728	683	739	798	1118	760	1334	1121	722.394	757.403	738.625	788.667	698.103	688.464	936.051	828.153	803.781	858.203	988.113	914.057
ENSDARG00000027658	2.12467e-05	0.00139565	1.37767	23	642001	653333	1	protein_coding	irf10	interferon regulatory factor 10 [Source:ZFIN;Acc:ZDB-GENE-040426-2084]	25	55	12	17	36	28	12	13	13	13	10	12	29.6549	46.4405	12.4838	24.3327	34.5216	28.224	15.1997	13.4912	9.34629	14.6798	7.40714	9.78473
ENSDARG00000030494	2.1496e-05	0.0014083	0.802412	16	42883799	42894628	-1	protein_coding	hjv	hemojuvelin BMP co-receptor [Source:ZFIN;Acc:ZDB-GENE-030131-651]	256	246	271	244	170	185	137	171	159	129	167	149	303.666	207.716	281.926	349.246	163.018	186.48	173.53	177.461	114.312	145.669	123.699	121.494
ENSDARG00000088202	2.15858e-05	0.00141046	0.409141	1	24376698	24462691	-1	protein_coding	sh3d19	SH3 domain containing 19 [Source:ZFIN;Acc:ZDB-GENE-050522-481]	302	476	351	256	326	370	224	234	339	299	339	352	358.232	401.922	365.151	366.422	312.612	372.96	283.729	242.842	243.722	337.635	251.102	287.019
ENSDARG00000089138	2.19894e-05	0.00143306	-0.341426	1	28391631	28473487	-1	protein_coding	si:ch1073-440b2.1	si:ch1073-440b2.1 [Source:ZFIN;Acc:ZDB-GENE-030131-8303]	344	437	382	215	417	354	378	438	598	411	714	596	408.052	368.991	397.401	307.737	399.875	356.832	478.792	454.55	429.929	464.107	528.87	485.975
ENSDARG00000034063	2.28579e-05	0.00148577	0.771771	17	53349626	53353653	-1	protein_coding	unm_sa911	un-named sa911 [Source:ZFIN;Acc:ZDB-GENE-120727-3]	89	141	104	96	88	83	50	56	111	70	57	63	105.572	119.057	108.193	137.408	84.386	83.664	63.3323	58.116	79.8029	79.045	42.2207	51.3698
ENSDARG00000007370	2.3092e-05	0.00149706	0.496067	7	25558275	25697285	-1	protein_coding	dysf	dysferlin, limb girdle muscular dystrophy 2B (autosomal recessive) [Source:ZFIN;Acc:ZDB-GENE-070501-1]	513	568	585	412	460	513	310	376	647	303	552	363	608.519	479.604	608.586	589.711	441.109	517.104	392.66	390.208	465.157	342.152	408.874	295.988
ENSDARG00000042793	2.35693e-05	0.00152403	0.285711	17	30843881	30855792	1	protein_coding	tpp1	tripeptidyl peptidase I [Source:NCBI gene;Acc:798347]	434	589	464	350	460	475	327	371	503	341	586	502	514.81	497.336	482.707	500.968	441.109	478.8	414.193	385.019	361.629	385.062	434.059	409.328
ENSDARG00000022832	2.50065e-05	0.00161243	-0.39905	17	20231801	20236309	-1	protein_coding	bnip4	BCL2 interacting protein 4 [Source:ZFIN;Acc:ZDB-GENE-051113-212]	158	187	157	138	161	152	181	210	308	196	328	239	187.419	157.898	163.33	197.524	154.388	153.216	229.263	217.935	221.435	221.326	242.954	194.879
ENSDARG00000008170	2.50664e-05	0.00161243	0.564221	10	42358426	42372811	1	protein_coding	dbnla	drebrin-like a [Source:ZFIN;Acc:ZDB-GENE-040704-42]	206	291	196	212	298	208	146	116	262	164	201	221	244.357	245.713	203.902	303.443	285.762	209.664	184.93	120.383	188.364	185.191	148.884	180.202
ENSDARG00000015557	2.6399e-05	0.00169376	0.331617	21	28747069	28794078	1	protein_coding	zgc:100829	zgc:100829 [Source:ZFIN;Acc:ZDB-GENE-040801-54]	349	415	414	302	470	417	240	332	474	303	471	367	413.983	350.415	430.691	432.264	450.698	420.336	303.995	344.545	340.78	342.152	348.876	299.25
ENSDARG00000067741	2.78585e-05	0.0017828	0.284974	18	35429333	35459996	-1	protein_coding	itpkcb	inositol-trisphosphate 3-kinase Cb [Source:ZFIN;Acc:ZDB-GENE-080225-27]	858	1138	903	695	978	820	644	768	1064	592	1054	1014	1017.76	960.897	939.406	994.779	937.836	826.56	815.72	797.02	764.958	668.495	780.713	826.81
ENSDARG00000035835	2.93123e-05	0.00187102	0.3911	12	10381957	10409970	-1	protein_coding	eef2k	eukaryotic elongation factor 2 kinase [Source:ZFIN;Acc:ZDB-GENE-020916-2]	1441	1945	1652	1519	1598	1461	932	1278	1943	1081	1962	1502	1709.31	1642.31	1718.6	2174.2	1532.37	1472.69	1180.51	1326.29	1396.91	1220.68	1453.28	1224.72
ENSDARG00000054373	2.95194e-05	0.0018794	-4.17577	8	13572531	13574764	-1	protein_coding	b3gnt3.2	UDP-GlcNAc:betaGal beta-1,3-N-acetylglucosaminyltransferase 3, tendem duplicate 2 [Source:ZFIN;Acc:ZDB-GENE-081104-528]	0	0	0	2	0	0	2	6	14	3	8	15	0	0	0	2.86267	0	0	2.53329	6.22672	10.0652	3.38764	5.92571	12.2309
ENSDARG00000021789	2.95991e-05	0.00187966	-0.365963	20	15015557	15021628	1	protein_coding	myoc	myocilin [Source:ZFIN;Acc:ZDB-GENE-050425-2]	583	657	647	460	560	577	627	643	1235	689	1138	956	691.553	554.753	673.085	658.415	537.002	581.616	794.187	667.296	887.897	778.029	842.933	779.517
ENSDARG00000092858	2.96751e-05	0.00187967	0.880257	13	20535159	20540790	-1	protein_coding	si:ch1073-126c3.2	si:ch1073-126c3.2 [Source:ZFIN;Acc:ZDB-GENE-030131-4602]	116	126	150	151	151	191	74	118	146	57	107	64	137.599	106.391	156.048	216.132	144.799	192.528	93.7318	122.459	104.966	64.3652	79.2564	52.1852
ENSDARG00000101894	2.99733e-05	0.00189373	0.258181	21	42785516	42831033	-1	protein_coding	stk10	serine/threonine kinase 10 [Source:NCBI gene;Acc:394108]	469	648	473	369	620	555	391	436	627	393	620	547	556.326	547.154	492.07	528.163	594.538	559.44	495.258	452.475	450.779	443.781	459.243	446.021
ENSDARG00000107280	3.16803e-05	0.0019965	2.09486	10	21938762	21941443	-1	protein_coding	FO744833.1	poly [ADP-ribose] polymerase 14-like [Source:NCBI gene;Acc:110440070]	9	25	13	16	17	6	0	2	10	5	5	2	10.6758	21.1093	13.5241	22.9014	16.3018	6.048	0	2.07557	7.18945	5.64607	3.70357	1.63079
ENSDARG00000099819	3.21218e-05	0.0020192	0.437361	7	25033924	25040976	1	protein_coding	sb:cb1058	sb:cb1058 [Source:ZFIN;Acc:ZDB-GENE-040108-9]	631	841	586	612	706	707	349	576	660	463	696	786	748.49	710.118	609.626	875.978	677.006	712.656	442.059	597.765	474.504	522.826	515.537	640.9
ENSDARG00000019342	3.23953e-05	0.00203125	0.36848	24	25683071	25691020	-1	protein_coding	chrnd	cholinergic receptor, nicotinic, delta (muscle) [Source:ZFIN;Acc:ZDB-GENE-030131-6665]	263	482	325	250	324	327	228	227	375	220	357	351	311.97	406.988	338.103	357.834	310.694	329.616	288.795	235.577	269.604	248.427	264.435	286.203
ENSDARG00000001950	3.30795e-05	0.00206893	0.319564	5	71699893	71722257	-1	protein_coding	ak1	adenylate kinase 1 [Source:ZFIN;Acc:ZDB-GENE-040822-37]	8987	12480	10735	9261	9993	10043	7029	7715	12138	7240	12291	11551	10660.4	10537.8	11167.8	13255.6	9582.61	10123.3	8903.25	8006.52	8726.56	8175.51	9104.12	9418.62
ENSDARG00000039943	3.34327e-05	0.00208577	0.340574	16	34046733	34056443	1	protein_coding	tent5ba	terminal nucleotidyltransferase 5ba [Source:ZFIN;Acc:ZDB-GENE-061110-129]	536	813	700	481	689	627	422	499	730	372	795	724	635.802	686.476	728.222	688.473	660.704	632.016	534.524	517.855	524.83	420.068	588.868	590.345
ENSDARG00000041911	3.45963e-05	0.00215295	1.08127	20	38517441	38525467	-1	protein_coding	si:ch211-245h14.1	si:ch211-245h14.1 [Source:ZFIN;Acc:ZDB-GENE-041014-350]	17	62	42	22	42	27	11	13	25	18	26	21	20.1654	52.3512	43.6933	31.4894	40.2752	27.216	13.9331	13.4912	17.9736	20.3259	19.2586	17.1233
ENSDARG00000089245	3.47077e-05	0.00215448	7.23258	17	6276559	6282608	1	protein_coding	dusp23b	dual specificity phosphatase 23b [Source:ZFIN;Acc:ZDB-GENE-040718-163]	97	1	90	2	1	2	0	0	1	0	0	0	115.061	0.844373	93.6285	2.86267	0.958932	2.016	0	0	0.718945	0	0	0
ENSDARG00000092191	3.72392e-05	0.00230586	2.21069	18	7584386	7587290	1	processed_transcript	CR318588.1	NA	10	26	14	13	47	5	1	1	6	5	9	7	11.862	21.9537	14.5644	18.6074	45.0698	5.04	1.26665	1.03779	4.31367	5.64607	6.66643	5.70776
ENSDARG00000071090	3.73613e-05	0.00230767	0.243709	17	20122019	20143946	-1	protein_coding	actn2b	actinin, alpha 2b [Source:ZFIN;Acc:ZDB-GENE-051127-39]	498	694	519	363	550	569	373	428	666	441	627	571	590.726	585.995	539.925	519.575	527.413	573.552	472.459	444.172	478.817	497.983	464.428	465.59
ENSDARG00000104200	3.77226e-05	0.0023242	0.41088	15	17887307	17936128	1	lincRNA	BX901923.2	alpha-2-macroglobulin-like protein 1 [Source:NCBI gene;Acc:407643]	675	1079	699	665	910	757	459	547	805	693	774	856	800.683	911.079	727.182	951.839	872.628	763.056	581.39	567.669	578.751	782.545	573.313	697.977
ENSDARG00000101405	3.8159e-05	0.00234527	0.983077	KN149895.1	56178	59774	1	protein_coding	CABZ01084230.1	NA	26	33	26	22	44	31	13	18	15	13	28	19	30.8411	27.8643	27.0482	31.4894	42.193	31.248	16.4664	18.6801	10.7842	14.6798	20.74	15.4925
ENSDARG00000033587	3.86278e-05	0.00236822	1.77638	20	2039518	2054547	1	protein_coding	CABZ01088134.1	enoyl-[acyl-carrier-protein] reductase, mitochondrial-like [Source:NCBI gene;Acc:101884755]	15	17	10	16	7	26	3	7	5	4	4	8	17.793	14.3543	10.4032	22.9014	6.71253	26.208	3.79994	7.2645	3.59473	4.51686	2.96286	6.52315
ENSDARG00000103718	3.9551e-05	0.00241851	0.27819	7	59046524	59054322	-1	protein_coding	chmp5b	charged multivesicular body protein 5b [Source:NCBI gene;Acc:393351]	659	952	766	653	759	736	492	613	977	585	854	833	781.704	803.843	796.883	934.663	727.83	741.888	623.189	636.163	702.409	660.59	632.57	679.223
ENSDARG00000054300	3.96429e-05	0.00241851	-0.380966	2	38261748	38269675	1	protein_coding	dhrs1	dehydrogenase/reductase (SDR family) member 1 [Source:ZFIN;Acc:ZDB-GENE-030616-591]	706	1323	972	812	1186	1222	1134	1223	1823	1439	1851	1783	837.455	1117.11	1011.19	1162.25	1137.29	1231.78	1436.38	1269.21	1310.64	1624.94	1371.06	1453.85
ENSDARG00000023797	4.062e-05	0.00246646	0.377275	18	35491473	35736591	-1	protein_coding	ryr1b	ryanodine receptor 1b (skeletal) [Source:ZFIN;Acc:ZDB-GENE-070705-417]	3180	4518	4473	2395	3560	3384	2623	2327	4186	2486	3921	3510	3772.11	3814.88	4653.34	3428.05	3413.8	3411.07	3322.41	2414.93	3009.5	2807.23	2904.34	2862.03
ENSDARG00000103854	4.06547e-05	0.00246646	0.329609	14	51056605	51139378	1	protein_coding	pdlim7	PDZ and LIM domain 7 [Source:NCBI gene;Acc:393813]	780	1175	1004	787	964	821	626	639	1106	713	1039	1000	925.234	992.139	1044.48	1126.46	924.411	827.568	792.92	663.145	795.153	805.13	769.602	815.394
ENSDARG00000043562	4.0727e-05	0.00246646	-0.736722	17	23549117	23552068	1	protein_coding	zgc:65997	zgc:65997 [Source:ZFIN;Acc:ZDB-GENE-040426-1502]	108	141	113	95	99	79	133	176	164	222	306	217	128.109	119.057	117.556	135.977	94.9343	79.632	168.464	182.65	117.907	250.686	226.659	176.941
ENSDARG00000021569	4.11517e-05	0.00248613	0.304351	9	20806334	20853467	-1	protein_coding	gdap2	ganglioside induced differentiation associated protein 2 [Source:NCBI gene;Acc:447824]	224	326	266	197	279	259	162	221	329	192	297	253	265.708	275.266	276.724	281.973	267.542	261.072	205.197	229.351	236.533	216.809	219.992	206.295
ENSDARG00000068367	4.19205e-05	0.00252642	0.468288	20	51274297	51307815	-1	protein_coding	nfkbie	nuclear factor of kappa light polypeptide gene enhancer in B-cells inhibitor, epsilon [Source:ZFIN;Acc:ZDB-GENE-061215-132]	192	315	186	168	226	178	111	145	254	152	195	202	227.75	265.978	193.499	240.465	216.719	179.424	140.598	150.479	182.612	171.641	144.439	164.71
ENSDARG00000099960	4.29715e-05	0.00258349	0.730557	2	19163965	19215112	1	protein_coding	elovl1a	ELOVL fatty acid elongase 1a [Source:ZFIN;Acc:ZDB-GENE-041010-66]	116	199	128	194	202	176	70	94	164	105	123	169	137.599	168.03	133.161	277.679	193.704	177.408	88.6652	97.5519	117.907	118.567	91.1079	137.802
ENSDARG00000103322	4.31257e-05	0.0025865	0.465586	19	10937932	10950839	1	protein_coding	si:ch73-347e22.8	si:ch73-347e22.8 [Source:ZFIN;Acc:ZDB-GENE-030131-8455]	168	221	154	145	182	159	96	149	192	125	142	156	199.281	186.607	160.209	207.544	174.526	160.272	121.598	154.63	138.037	141.152	105.181	127.201
ENSDARG00000036457	4.38561e-05	0.00262397	0.48358	19	9786722	9798248	1	protein_coding	cacng6a	calcium channel, voltage-dependent, gamma subunit 6a [Source:ZFIN;Acc:ZDB-GENE-060503-440]	219	381	298	267	245	285	170	209	343	177	296	223	259.777	321.706	310.015	382.167	234.938	287.28	215.33	216.897	246.598	199.871	219.251	181.833
ENSDARG00000079332	4.40721e-05	0.00263055	2.42541	1	8615535	8625266	-1	lincRNA	AL928650.1	endonuclease domain-containing 1 protein-like [Source:NCBI gene;Acc:101883376]	7	41	15	19	25	20	3	0	3	3	1	17	8.30338	34.6193	15.6048	27.1954	23.9733	20.16	3.79994	0	2.15684	3.38764	0.740714	13.8617
ENSDARG00000090741	4.44064e-05	0.00264415	1.45029	23	37539068	37546696	-1	protein_coding	tor1l2	torsin family 1 like 2 [Source:ZFIN;Acc:ZDB-GENE-121107-3]	28	15	16	12	25	20	7	10	14	2	10	7	33.2135	12.6656	16.6451	17.176	23.9733	20.16	8.86652	10.3779	10.0652	2.25843	7.40714	5.70776
ENSDARG00000076189	4.55258e-05	0.00270432	0.528116	14	45702521	45772506	1	protein_coding	ccdc88b	coiled-coil domain containing 88B [Source:ZFIN;Acc:ZDB-GENE-080303-31]	149	216	155	140	138	160	100	115	176	124	127	121	176.743	182.385	161.249	200.387	132.333	161.28	126.665	119.345	126.534	140.023	94.0707	98.6627
ENSDARG00000043081	4.58438e-05	0.00271141	0.318018	6	49771372	49781362	1	protein_coding	ctsz	cathepsin Z [Source:ZFIN;Acc:ZDB-GENE-041010-139]	909	1340	929	821	1117	1096	766	879	1052	865	1060	1038	1078.25	1131.46	966.455	1175.13	1071.13	1104.77	970.25	912.214	756.33	976.77	785.157	846.379
ENSDARG00000071445	4.59314e-05	0.00271141	0.385136	12	26385096	26408876	-1	protein_coding	myoz1b	myozenin 1b [Source:ZFIN;Acc:ZDB-GENE-040718-146]	3053	4325	4007	3284	3310	3305	2380	2466	3800	2542	4301	3645	3621.46	3651.91	4168.55	4700.51	3174.07	3331.44	3014.62	2559.18	2731.99	2870.46	3185.81	2972.11
ENSDARG00000036335	4.59728e-05	0.00271141	0.252737	14	33515515	33521071	-1	protein_coding	c1galt1c1	C1GALT1-specific chaperone 1 [Source:ZFIN;Acc:ZDB-GENE-030131-2772]	492	587	500	374	535	517	365	395	632	372	608	557	583.609	495.647	520.159	535.32	513.029	521.136	462.326	409.926	454.373	420.068	450.354	454.174
ENSDARG00000076221	4.61762e-05	0.00271695	0.779974	3	32105175	32106672	1	protein_coding	fthl28	ferritin, heavy polypeptide-like 28 [Source:ZFIN;Acc:ZDB-GENE-030131-7540]	83	99	125	105	83	133	55	43	106	70	75	82	98.4544	83.593	130.04	150.29	79.5914	134.064	69.6655	44.6248	76.2082	79.045	55.5536	66.8623
ENSDARG00000053563	4.71573e-05	0.00276813	1.2797	4	76755294	76774721	1	protein_coding	ms4a17a.12	membrane-spanning 4-domains, subfamily A, member 17A.12 [Source:ZFIN;Acc:ZDB-GENE-080829-4]	60	68	36	14	51	33	10	9	25	27	29	23	71.1718	57.4174	37.4514	20.0387	48.9055	33.264	12.6665	9.34007	17.9736	30.4888	21.4807	18.7541
ENSDARG00000031647	4.72798e-05	0.00276877	0.324695	6	39123544	39160422	-1	protein_coding	stat2	signal transducer and activator of transcription 2 [Source:ZFIN;Acc:ZDB-GENE-080321-1]	376	497	358	312	388	363	248	327	434	300	457	354	446.01	419.654	372.434	446.577	372.066	365.904	314.128	339.356	312.022	338.764	338.506	288.65
ENSDARG00000032571	4.83026e-05	0.00282201	0.651922	20	2589414	2609270	1	protein_coding	il20ra	interleukin 20 receptor, alpha [Source:ZFIN;Acc:ZDB-GENE-040724-249]	240	335	196	178	371	291	126	143	172	195	300	237	284.687	282.865	203.902	254.778	355.764	293.328	159.597	148.403	123.659	220.197	222.214	193.248
ENSDARG00000114063	4.88311e-05	0.00284619	0.605634	10	15064433	15076420	1	protein_coding	parm1	prostate androgen-regulated mucin-like protein 1 [Source:ZFIN;Acc:ZDB-GENE-140106-262]	140	307	176	148	253	204	113	124	145	171	189	160	166.068	259.223	183.096	211.838	242.61	205.632	143.131	128.685	104.247	193.096	139.995	130.463
ENSDARG00000021309	4.98731e-05	0.00290012	0.227456	6	48382697	48418021	-1	protein_coding	rhoca	ras homolog family member Ca [Source:ZFIN;Acc:ZDB-GENE-040426-1337]	943	1186	1096	728	1245	1134	763	893	1352	880	1216	1125	1118.58	1001.43	1140.19	1042.01	1193.87	1143.07	966.45	926.743	972.014	993.708	900.709	917.318
ENSDARG00000012694	5.07336e-05	0.00294326	0.602941	1	56130222	56176976	-1	protein_coding	c3a.1	complement component c3a, duplicate 1 [Source:ZFIN;Acc:ZDB-GENE-990415-35]	10480	11053	7665	6697	8549	11355	3720	7940	9259	6166	10028	5915	12431.3	9332.86	7974.03	9585.66	8197.91	11445.8	4711.92	8240.02	6656.71	6962.73	7427.88	4823.06
ENSDARG00000102474	5.1976e-05	0.00300831	0.271089	4	107287	119689	-1	protein_coding	dusp16	dual specificity phosphatase 16 [Source:ZFIN;Acc:ZDB-GENE-040426-2360]	419	644	499	403	538	497	335	395	556	412	640	536	497.017	543.776	519.118	576.829	515.906	500.976	424.326	409.926	399.733	465.236	474.057	437.051
ENSDARG00000010472	5.22147e-05	0.0030151	0.244794	2	44203075	44255537	-1	protein_coding	atp1a2a	ATPase Na+/K+ transporting subunit alpha 2 [Source:ZFIN;Acc:ZDB-GENE-001212-6]	2200	3062	2919	1906	2870	2685	1955	2053	2963	2242	3129	2795	2609.63	2585.47	3036.69	2728.13	2752.14	2706.48	2476.29	2130.57	2130.23	2531.7	2317.7	2279.03
ENSDARG00000007323	5.26856e-05	0.00303523	0.207772	8	45361735	45375108	1	protein_coding	chmp4bb	charged multivesicular body protein 4Bb [Source:NCBI gene;Acc:406766]	949	1353	1089	881	1197	1120	732	1041	1411	910	1302	1209	1125.7	1142.44	1132.91	1261.01	1147.84	1128.96	927.184	1080.34	1014.43	1027.58	964.41	985.811
ENSDARG00000058560	5.45758e-05	0.00313685	0.261612	23	9560797	9567306	1	protein_coding	adrm1	adhesion regulating molecule 1 [Source:NCBI gene;Acc:796450]	989	1613	1180	965	1192	1139	770	982	1425	923	1364	1378	1173.15	1361.97	1227.57	1381.24	1143.05	1148.11	975.317	1019.11	1024.5	1042.26	1010.33	1123.61
ENSDARG00000069074	5.47813e-05	0.00314138	-0.281571	8	21225064	21252659	1	protein_coding	cry3a	cryptochrome circadian regulator 3a [Source:ZFIN;Acc:ZDB-GENE-010426-4]	2108	2654	2658	1764	2439	2145	2101	2769	4185	2554	4415	3618	2500.5	2240.97	2765.16	2524.88	2338.84	2162.16	2661.22	2873.63	3008.79	2884.01	3270.25	2950.1
ENSDARG00000104398	5.59774e-05	0.00320258	1.63397	16	45149355	45152169	-1	protein_coding	si:ch73-343g19.4	si:ch73-343g19.4 [Source:ZFIN;Acc:ZDB-GENE-100922-108]	36	24	22	25	20	21	15	6	5	12	4	11	42.7031	20.265	22.887	35.7834	19.1786	21.168	18.9997	6.22672	3.59473	13.5506	2.96286	8.96933
ENSDARG00000067524	5.79769e-05	0.00330152	0.614335	8	3307765	3413237	-1	protein_coding	fut9b	fucosyltransferase 9b [Source:ZFIN;Acc:ZDB-GENE-030131-9925]	61	100	58	67	98	75	39	55	78	38	66	72	72.358	84.4373	60.3384	95.8996	93.9754	75.6	49.3992	57.0782	56.0777	42.9101	48.8871	58.7084
ENSDARG00000098883	5.81456e-05	0.00330152	0.322352	9	307863	321351	1	protein_coding	stac3	SH3 and cysteine rich domain 3 [Source:NCBI gene;Acc:445111]	843	1172	1021	739	971	1028	776	650	1144	681	1052	1023	999.964	989.606	1062.16	1057.76	931.123	1036.22	982.917	674.561	822.473	768.995	779.231	834.148
ENSDARG00000024540	5.81636e-05	0.00330152	0.262644	8	29726620	29734951	1	protein_coding	tspan36	tetraspanin 36 [Source:NCBI gene;Acc:437021]	956	1520	1069	864	1174	1157	726	951	1512	922	1308	1076	1134	1283.45	1112.1	1236.67	1125.79	1166.26	919.584	986.935	1087.04	1041.14	968.854	877.364
ENSDARG00000071567	5.82387e-05	0.00330152	0.305256	14	29769332	29774035	1	protein_coding	TSTD1	si:dkey-34l15.1 [Source:ZFIN;Acc:ZDB-GENE-081107-63]	234	335	288	217	329	290	214	220	318	214	304	306	277.57	282.865	299.611	310.6	315.489	292.32	271.062	228.313	228.625	241.652	225.177	249.511
ENSDARG00000058800	5.98993e-05	0.00338792	0.64898	19	7413942	7420867	-1	protein_coding	rab25a	RAB25, member RAS oncogene family a [Source:ZFIN;Acc:ZDB-GENE-041212-69]	151	226	172	209	200	158	104	126	203	96	127	184	179.116	190.828	178.935	299.149	191.786	159.264	131.731	130.761	145.946	108.405	94.0707	150.033
ENSDARG00000105641	6.06874e-05	0.0034247	0.514122	7	34256520	34265481	-1	protein_coding	si:ch211-98n17.5	si:ch211-98n17.5 [Source:ZFIN;Acc:ZDB-GENE-160728-87]	410	524	370	398	421	325	224	312	407	243	373	459	486.341	442.452	384.917	569.672	403.71	327.6	283.729	323.789	292.611	274.399	276.286	374.266
ENSDARG00000058799	6.14006e-05	0.00345227	0.349844	23	6077503	6126003	1	protein_coding	mybpha	myosin binding protein Ha [Source:ZFIN;Acc:ZDB-GENE-040426-1531]	571	1055	700	544	861	869	516	565	940	577	711	810	677.319	890.814	728.222	778.647	825.641	875.952	653.589	586.349	675.808	651.557	526.648	660.469
ENSDARG00000093738	6.1454e-05	0.00345227	1.73211	25	17860798	17861696	1	protein_coding	pth1a	parathyroid hormone 1a [Source:ZFIN;Acc:ZDB-GENE-040623-1]	13	22	19	14	46	25	11	9	10	9	5	1	15.4206	18.5762	19.766	20.0387	44.1109	25.2	13.9331	9.34007	7.18945	10.1629	3.70357	0.815394
ENSDARG00000105142	6.35133e-05	0.0035599	0.322874	14	16777308	16810489	-1	protein_coding	tcirg1b	T cell immune regulator 1, ATPase H+ transporting V0 subunit a3b [Source:ZFIN;Acc:ZDB-GENE-040426-2022]	404	457	406	278	460	423	243	312	505	345	421	421	479.224	385.879	422.369	397.912	441.109	426.384	307.795	323.789	363.067	389.579	311.841	343.281
ENSDARG00000022183	6.52618e-05	0.00364966	-0.567239	13	25380432	25389051	1	protein_coding	gsto1	glutathione S-transferase omega 1 [Source:ZFIN;Acc:ZDB-GENE-040718-365]	94	146	83	100	121	130	167	148	195	160	214	258	111.503	123.279	86.3463	143.134	116.031	131.04	211.53	153.592	140.194	180.674	158.513	210.372
ENSDARG00000020771	7.04275e-05	0.0039297	-0.307439	2	35240485	35474115	1	protein_coding	tnr	tenascin R (restrictin, janusin) [Source:ZFIN;Acc:ZDB-GENE-030804-1]	337	440	458	278	436	425	419	462	697	473	770	575	399.748	371.524	476.465	397.912	418.094	428.4	530.724	479.457	501.105	534.118	570.35	468.852
ENSDARG00000103319	7.07468e-05	0.00393187	2.31969	19	48328898	48330287	-1	protein_coding	si:ch73-359m17.7	si:ch73-359m17.7 [Source:ZFIN;Acc:ZDB-GENE-141212-401]	9	14	11	8	17	6	3	6	0	3	0	2	10.6758	11.8212	11.4435	11.4507	16.3018	6.048	3.79994	6.22672	0	3.38764	0	1.63079
ENSDARG00000098387	7.07832e-05	0.00393187	0.359895	16	46596206	46619967	-1	protein_coding	tmem176l.3a	transmembrane protein 176l.3a [Source:ZFIN;Acc:ZDB-GENE-080829-13]	621	845	641	567	908	703	494	605	792	505	873	581	736.628	713.496	666.843	811.568	870.711	708.624	625.723	627.861	569.404	570.253	646.644	473.744
ENSDARG00000056725	7.15596e-05	0.00396613	-0.183479	7	25913225	25918281	1	protein_coding	hmgb3a	high mobility group box 3a [Source:ZFIN;Acc:ZDB-GENE-050428-1]	4399	6277	5272	4066	5654	5237	4611	5968	9329	5191	8133	7705	5218.08	5300.13	5484.55	5819.82	5421.8	5278.9	5840.5	6193.51	6707.04	5861.75	6024.23	6282.61
ENSDARG00000071113	7.17781e-05	0.00396938	0.48294	6	10170241	10233650	-1	protein_coding	xirp2a	xin actin binding repeat containing 2a [Source:ZFIN;Acc:ZDB-GENE-040108-7]	2214	4371	2662	1801	3630	3191	2077	1970	2410	2105	2534	3050	2626.24	3690.76	2769.32	2577.84	3480.92	3216.53	2630.82	2044.44	1732.66	2377	1876.97	2486.95
ENSDARG00000079269	7.36543e-05	0.00406408	1.10809	3	3545825	3550612	1	protein_coding	CR589947.1	NA	48	58	62	51	90	48	37	33	40	35	23	15	56.9375	48.9737	64.4997	72.9982	86.3039	48.384	46.8659	34.2469	28.7578	39.5225	17.0364	12.2309
ENSDARG00000099959	7.48716e-05	0.00412209	0.171562	24	40656510	40668208	-1	protein_coding	smyhc1	slow myosin heavy chain 1 [Source:ZFIN;Acc:ZDB-GENE-030131-271]	12130	17477	14691	9934	15328	14959	9323	12562	18166	11612	18611	16796	14388.6	14757.1	15283.3	14218.9	14698.5	15078.7	11808.9	13036.7	13060.4	13112.4	13785.4	13695.4
ENSDARG00000057303	7.53997e-05	0.00414198	0.303838	1	38142354	38170906	1	protein_coding	galnt7	UDP-N-acetyl-alpha-D-galactosamine: polypeptide N-acetylgalactosaminyltransferase 7 [Source:ZFIN;Acc:ZDB-GENE-050522-284]	936	1336	900	893	1085	970	714	819	1154	845	1159	1035	1110.28	1128.08	936.285	1278.18	1040.44	977.76	904.385	849.947	829.663	954.186	858.488	843.933
ENSDARG00000045936	7.64636e-05	0.00419115	-0.267122	7	15871156	15900606	1	protein_coding	pax6b	paired box 6b [Source:ZFIN;Acc:ZDB-GENE-001031-1]	492	690	570	376	632	480	545	682	957	542	952	826	583.609	582.618	592.981	538.183	606.045	483.84	690.322	707.77	688.03	612.034	705.16	673.516
ENSDARG00000078389	7.95651e-05	0.00435155	0.898513	13	37623276	37631092	-1	protein_coding	ifi46	interferon alpha inducible protein 46 [Source:ZFIN;Acc:ZDB-GENE-090312-190]	112	230	67	105	97	90	60	63	69	70	87	73	132.854	194.206	69.7013	150.29	93.0164	90.72	75.9987	65.3805	49.6072	79.045	64.4421	59.5238
ENSDARG00000097006	8.01399e-05	0.00437335	0.525748	3	51417422	51446595	1	lincRNA	CR854839.1	NA	154	211	136	150	190	137	81	120	168	132	135	150	182.674	178.163	141.483	214.701	182.197	138.096	102.598	124.534	120.783	149.056	99.9964	122.309
ENSDARG00000019117	8.1312e-05	0.00442758	0.267112	25	5035343	5063523	1	protein_coding	parvb	parvin, beta [Source:ZFIN;Acc:ZDB-GENE-030131-4411]	450	570	495	389	468	475	344	379	605	369	540	511	533.789	481.293	514.957	556.79	448.78	478.8	435.726	393.321	434.962	416.68	399.986	416.666
ENSDARG00000079175	8.34321e-05	0.00453308	0.349699	16	24522824	24550029	-1	protein_coding	si:ch211-79k12.1	si:ch211-79k12.1 [Source:ZFIN;Acc:ZDB-GENE-080303-9]	424	518	378	353	414	412	249	360	425	318	490	439	502.948	437.385	393.24	505.262	396.998	415.296	315.395	373.603	305.552	359.09	362.95	357.958
ENSDARG00000055279	8.46404e-05	0.00458869	-0.822552	10	39178450	39198942	-1	protein_coding	b3gat1b	beta-1,3-glucuronyltransferase 1 (glucuronosyltransferase P) b [Source:ZFIN;Acc:ZDB-GENE-131101-1]	15	34	32	29	40	31	36	46	78	56	102	57	17.793	28.7087	33.2902	41.5088	38.3573	31.248	45.5992	47.7382	56.0777	63.236	75.5529	46.4775
ENSDARG00000051888	8.72621e-05	0.00472052	0.208101	7	56472568	56484798	1	protein_coding	ist1	IST1 factor associated with ESCRT-III [Source:ZFIN;Acc:ZDB-GENE-030131-179]	998	1289	1058	836	1150	1119	714	936	1473	849	1279	1259	1183.82	1088.4	1100.66	1196.6	1102.77	1127.95	904.385	971.368	1059.01	958.703	947.374	1026.58
ENSDARG00000057273	8.88914e-05	0.0047982	0.898524	13	18128275	18174864	-1	protein_coding	alox5a	arachidonate 5-lipoxygenase a [Source:ZFIN;Acc:ZDB-GENE-090311-47]	62	49	57	34	40	53	29	20	38	37	30	27	73.5442	41.3743	59.2981	48.6655	38.3573	53.424	36.7327	20.7557	27.3199	41.7809	22.2214	22.0156
ENSDARG00000091058	8.98789e-05	0.00483494	1.05889	14	7764331	7786585	-1	protein_coding	sting1	stimulator of interferon response cGAMP interactor 1 [Source:NCBI gene;Acc:101243556]	22	52	21	31	31	22	14	11	22	15	23	14	26.0963	43.9074	21.8467	44.3714	29.7269	22.176	17.733	11.4156	15.8168	16.9382	17.0364	11.4155
ENSDARG00000037398	8.99614e-05	0.00483494	0.768978	14	21934331	21944409	1	protein_coding	zgc:113229	zgc:113229 [Source:ZFIN;Acc:ZDB-GENE-050417-475]	109	114	64	70	98	69	39	52	65	64	52	81	129.295	96.2586	66.5803	100.194	93.9754	69.552	49.3992	53.9649	46.7314	72.2697	38.5171	66.0469
ENSDARG00000016939	9.12321e-05	0.00489264	0.525248	9	44961138	44983666	-1	protein_coding	itgb2	integrin, beta 2 [Source:ZFIN;Acc:ZDB-GENE-110411-4]	195	221	164	132	147	158	93	115	153	121	148	189	231.308	186.607	170.612	188.936	140.963	159.264	117.798	119.345	109.999	136.635	109.626	154.109
ENSDARG00000102599	9.39152e-05	0.00502568	0.225089	8	52515188	52529642	1	protein_coding	si:ch1073-392o20.2	si:ch1073-392o20.2 [Source:ZFIN;Acc:ZDB-GENE-091204-431]	902	1194	911	732	1021	921	654	789	1123	802	1241	1020	1069.95	1008.18	947.729	1047.74	979.07	928.368	828.386	818.813	807.375	905.63	919.226	831.702
ENSDARG00000045694	9.48249e-05	0.00506344	-0.340061	4	13963499	13995766	-1	protein_coding	prickle1b	prickle homolog 1b [Source:ZFIN;Acc:ZDB-GENE-030131-2152]	354	464	315	248	349	390	394	423	753	394	622	523	419.914	391.789	327.7	354.972	334.667	393.12	499.058	438.984	541.366	444.91	460.724	426.451
ENSDARG00000005916	9.52541e-05	0.00507545	0.266364	8	8291492	8339372	1	protein_coding	srpk3	SRSF protein kinase 3 [Source:ZFIN;Acc:ZDB-GENE-101025-2]	349	521	423	278	445	442	319	308	508	316	459	436	413.983	439.919	440.054	397.912	426.725	445.536	404.06	319.638	365.224	356.832	339.988	355.512
ENSDARG00000079634	9.63183e-05	0.00512117	0.474931	20	49719141	49729446	-1	protein_coding	filip1b	filamin A interacting protein 1b [Source:ZFIN;Acc:ZDB-GENE-030131-1935]	210	274	172	221	246	204	143	168	244	145	230	185	249.101	231.358	178.935	316.325	235.897	205.632	181.13	174.348	175.423	163.736	170.364	150.848
ENSDARG00000077488	9.69374e-05	0.00514259	0.718671	4	28473223	28504516	1	protein_coding	si:ch73-289h5.4	si:ch73-289h5.4 [Source:ZFIN;Acc:ZDB-GENE-110913-10]	90	133	126	67	100	76	57	56	79	83	77	52	106.758	112.302	131.08	95.8996	95.8932	76.608	72.1988	58.116	56.7967	93.7248	57.035	42.4005
ENSDARG00000013598	9.71355e-05	0.00514259	1.83825	15	34699585	34702661	1	protein_coding	tnfb	tumor necrosis factor b (TNF superfamily, member 2) [Source:ZFIN;Acc:ZDB-GENE-050601-2]	23	26	6	11	20	12	3	8	10	6	2	2	27.2825	21.9537	6.2419	15.7447	19.1786	12.096	3.79994	8.30229	7.18945	6.77529	1.48143	1.63079
ENSDARG00000075993	9.77053e-05	0.00516175	0.717931	17	5566138	5583345	-1	protein_coding	clic5a	chloride intracellular channel 5a [Source:ZFIN;Acc:ZDB-GENE-041114-84]	333	453	376	451	341	312	190	251	456	158	390	234	395.004	382.501	391.159	645.533	326.996	314.496	240.663	260.484	327.839	178.416	288.879	190.802
ENSDARG00000077836	0.000100017	0.00527266	0.598083	6	30668098	30676074	1	protein_coding	ttc22	tetratricopeptide repeat domain 22 [Source:ZFIN;Acc:ZDB-GENE-050208-292]	88	125	112	68	96	90	36	62	83	53	103	111	104.385	105.547	116.516	97.3309	92.0575	90.72	45.5992	64.3427	59.6724	59.8484	76.2936	90.5087
ENSDARG00000034262	0.000100584	0.00529134	0.248023	5	38388443	38438613	-1	protein_coding	pld2	phospholipase D2 [Source:ZFIN;Acc:ZDB-GENE-060216-4]	423	576	427	349	473	464	314	417	513	345	553	494	501.761	486.359	444.215	499.537	453.575	467.712	397.727	432.757	368.819	389.579	409.615	402.805
ENSDARG00000020442	0.000101169	0.00531082	0.259687	13	33645413	33654931	-1	protein_coding	snx5	sorting nexin 5 [Source:ZFIN;Acc:ZDB-GENE-040426-2857]	504	828	571	480	639	654	460	539	717	467	666	669	597.843	699.141	594.021	687.042	612.758	659.232	582.657	559.367	515.484	527.343	493.316	545.499
ENSDARG00000045530	0.000101955	0.00534081	0.785341	4	26095462	26108053	-1	protein_coding	si:ch211-244b2.4	si:ch211-244b2.4 [Source:ZFIN;Acc:ZDB-GENE-030131-8699]	46	87	52	40	48	72	18	51	42	31	49	38	54.5651	73.4605	54.0965	57.2535	46.0287	72.576	22.7996	52.9271	30.1957	35.0056	36.295	30.985
ENSDARG00000038658	0.000102567	0.00536153	0.401464	2	42191592	42198600	1	protein_coding	cavin4a	caveolae associated protein 4a [Source:NCBI gene;Acc:552940]	697	1383	866	741	859	886	636	590	1077	682	882	837	826.779	1167.77	900.915	1060.62	823.723	893.088	805.586	612.294	774.304	770.124	653.31	682.485
ENSDARG00000089441	0.000104637	0.00545826	-0.311556	16	22695211	22713192	-1	protein_coding	si:ch211-105c13.3	si:ch211-105c13.3 [Source:ZFIN;Acc:ZDB-GENE-030131-4483]	713	983	836	723	757	775	791	930	1581	925	1454	1312	845.759	830.019	869.705	1034.86	725.912	781.2	1001.92	965.141	1136.65	1044.52	1077	1069.8
ENSDARG00000099934	0.00010973	0.00571192	2.48258	8	7086916	7093883	1	antisense	CU862015.1	NA	7	8	6	10	5	8	2	2	1	3	0	1	8.30338	6.75499	6.2419	14.3134	4.79466	8.064	2.53329	2.07557	0.718945	3.38764	0	0.815394
ENSDARG00000043281	0.000110376	0.00573354	0.401488	8	18650414	18667693	-1	protein_coding	stap2b	signal transducing adaptor family member 2b [Source:ZFIN;Acc:ZDB-GENE-040426-2540]	172	218	143	124	172	167	100	125	172	106	202	171	204.026	184.073	148.765	177.486	164.936	168.336	126.665	129.723	123.659	119.697	149.624	139.432
ENSDARG00000096979	0.000110844	0.00574585	2.61194	17	43021662	43022468	-1	protein_coding	NPC2	zgc:193725 [Source:ZFIN;Acc:ZDB-GENE-080723-11]	2	25	7	89	23	23	7	5	8	5	3	7	2.37239	21.1093	7.28222	127.389	22.0554	23.184	8.86652	5.18893	5.75156	5.64607	2.22214	5.70776
ENSDARG00000036943	0.000112823	0.00583622	0.313266	19	329808	340641	-1	protein_coding	golph3l	golgi phosphoprotein 3-like [Source:ZFIN;Acc:ZDB-GENE-051113-168]	309	426	360	248	314	327	213	288	362	229	374	382	366.535	359.703	374.514	354.972	301.105	329.616	269.795	298.882	260.258	258.59	277.027	311.481
ENSDARG00000105490	0.000115584	0.00596663	-0.571394	7	72402279	72435159	-1	protein_coding	rph3ab	rabphilin 3A homolog (mouse), b [Source:ZFIN;Acc:ZDB-GENE-090706-3]	132	248	167	134	153	250	180	228	478	298	376	313	156.578	209.405	173.733	191.799	146.717	252	227.996	236.615	343.656	336.506	278.509	255.218
ENSDARG00000055751	0.000116295	0.00599087	0.825566	18	36769758	36774965	1	protein_coding	fosb	FBJ murine osteosarcoma viral oncogene homolog B [Source:ZFIN;Acc:ZDB-GENE-041114-181]	44	73	54	34	86	36	31	25	35	27	52	40	52.1927	61.6393	56.1771	48.6655	82.4682	36.288	39.266	25.9447	25.1631	30.4888	38.5171	32.6158
ENSDARG00000069846	0.000118219	0.00607738	0.299975	9	21826724	21831588	1	protein_coding	zgc:162944	zgc:162944 [Source:ZFIN;Acc:ZDB-GENE-070424-75]	616	1149	712	526	844	801	507	688	889	595	819	791	730.697	970.185	740.706	752.883	809.339	807.408	642.189	713.997	639.142	671.882	606.645	644.977
ENSDARG00000099989	0.00011993	0.0061526	0.715802	11	37275448	37298938	1	protein_coding	creld1a	cysteine-rich with EGF-like domains 1a [Source:ZFIN;Acc:ZDB-GENE-120111-4]	42	60	55	35	66	48	30	31	59	26	43	26	49.8203	50.6624	57.2174	50.0968	63.2895	48.384	37.9994	32.1714	42.4178	29.3596	31.8507	21.2002
ENSDARG00000033735	0.000122316	0.0062621	0.669922	5	61432541	61445697	-1	protein_coding	ncf1	neutrophil cytosolic factor 1 [Source:ZFIN;Acc:ZDB-GENE-031006-6]	173	208	133	83	120	121	82	80	104	106	102	119	205.212	175.63	138.362	118.801	115.072	121.968	103.865	83.0229	74.7703	119.697	75.5529	97.0319
ENSDARG00000101719	0.000123272	0.00629806	0.556091	10	45205407	45230081	-1	protein_coding	pargl	poly (ADP-ribose) glycohydrolase, like [Source:ZFIN;Acc:ZDB-GENE-090313-286]	145	251	146	158	162	132	83	133	139	102	183	145	171.999	211.938	151.886	226.151	155.347	133.056	105.132	138.026	99.9334	115.18	135.551	118.232
ENSDARG00000103586	0.000123707	0.00630729	0.442619	23	43177290	43252396	1	protein_coding	si:dkey-65j6.2	si:dkey-65j6.2 [Source:ZFIN;Acc:ZDB-GENE-090313-319]	237	251	227	163	203	189	136	151	251	167	204	174	281.129	211.938	236.152	233.308	194.663	190.512	172.264	156.706	180.455	188.579	151.106	141.879
ENSDARG00000097527	0.000127353	0.00647987	1.39552	4	76787274	76808437	1	protein_coding	ms4a17a.5	membrane-spanning 4-domains, subfamily A, member 17A.5 [Source:ZFIN;Acc:ZDB-GENE-040912-55]	14	16	11	8	19	18	3	5	11	4	5	10	16.6068	13.51	11.4435	11.4507	18.2197	18.144	3.79994	5.18893	7.9084	4.51686	3.70357	8.15394
ENSDARG00000101350	0.000129238	0.00656232	0.450745	24	41786274	41797681	-1	protein_coding	arhgap28	Rho GTPase activating protein 28 [Source:ZFIN;Acc:ZDB-GENE-041114-147]	83	115	93	69	92	98	57	69	93	60	103	83	98.4544	97.1029	96.7495	98.7622	88.2218	98.784	72.1988	71.6072	66.8619	67.7529	76.2936	67.6777
ENSDARG00000008433	0.000129572	0.00656585	0.546105	8	11204059	11229523	-1	protein_coding	unc45b	unc-45 myosin chaperone B [Source:NCBI gene;Acc:266640]	321	752	523	323	610	567	325	372	416	400	367	449	380.769	634.969	544.086	462.322	584.949	571.536	411.66	386.056	299.081	451.686	271.842	366.112
ENSDARG00000094004	0.000131103	0.00662992	0.632808	9	1372946	1376460	1	processed_transcript	FP102120.1	NA	56	82	64	40	79	57	32	53	64	40	41	48	66.427	69.2386	66.5803	57.2535	75.7557	57.456	40.5326	55.0027	46.0125	45.1686	30.3693	39.1389
ENSDARG00000077388	0.000132565	0.00668982	0.413254	9	41744865	41784805	-1	protein_coding	obsl1b	obscurin like cytoskeletal adaptor 1b [Source:ZFIN;Acc:ZDB-GENE-050809-29]	661	823	891	531	676	757	474	594	934	481	764	538	784.076	694.919	926.923	760.04	648.238	763.056	600.39	616.445	671.495	543.152	565.906	438.682
ENSDARG00000040465	0.000132826	0.00668982	0.422554	14	4084120	4121052	-1	protein_coding	irf2	interferon regulatory factor 2 [Source:ZFIN;Acc:ZDB-GENE-041212-38]	257	357	255	211	261	235	161	210	219	201	316	245	304.853	301.441	265.281	302.012	250.281	236.88	203.93	217.935	157.449	226.972	234.066	199.772
ENSDARG00000062487	0.000135083	0.00678387	0.404081	8	14130245	14151051	-1	protein_coding	si:dkey-6n6.1	si:dkey-6n6.1 [Source:ZFIN;Acc:ZDB-GENE-060503-80]	566	906	527	407	723	792	464	470	592	451	693	677	671.388	765.002	548.247	582.554	693.308	798.336	587.723	487.759	425.615	509.276	513.315	552.022
ENSDARG00000068763	0.00013524	0.00678387	0.505497	18	13235714	13293642	1	protein_coding	plcg2	phospholipase C, gamma 2 [Source:ZFIN;Acc:ZDB-GENE-030131-9532]	99	135	89	57	117	107	58	61	114	68	86	102	117.434	113.99	92.5882	81.5862	112.195	107.856	73.4654	63.305	81.9597	76.7866	63.7014	83.1702
ENSDARG00000101996	0.000135593	0.00678786	0.267156	8	7854130	7873041	1	protein_coding	cxxc1a	CXXC finger protein 1a [Source:ZFIN;Acc:ZDB-GENE-040426-1142]	317	431	378	262	386	334	225	323	411	257	414	397	376.024	363.925	393.24	375.01	370.148	336.672	284.995	335.205	295.486	290.208	306.656	323.711
ENSDARG00000036897	0.000136348	0.00681191	0.644694	23	45304830	45398655	-1	protein_coding	sgms2b	sphingomyelin synthase 2b [Source:ZFIN;Acc:ZDB-GENE-040801-162]	67	75	47	51	75	68	27	35	61	37	58	69	79.4752	63.328	48.8949	72.9982	71.9199	68.544	34.1994	36.3225	43.8556	41.7809	42.9614	56.2622
ENSDARG00000033361	0.000146729	0.00731582	0.521088	21	31253048	31277336	1	protein_coding	asl	argininosuccinate lyase [Source:ZFIN;Acc:ZDB-GENE-040426-1152]	90	167	159	112	133	134	76	110	123	72	157	104	106.758	141.01	165.41	160.31	127.538	135.072	96.265	114.156	88.4302	81.3034	116.292	84.801
ENSDARG00000093658	0.000147578	0.00734343	0.230378	4	1732825	1757460	-1	protein_coding	tm7sf3	transmembrane 7 superfamily member 3 [Source:ZFIN;Acc:ZDB-GENE-030131-1770]	492	603	548	436	580	535	373	459	648	439	651	590	583.609	509.157	570.094	624.063	556.181	539.28	472.459	476.344	465.876	495.725	482.205	481.083
ENSDARG00000117639	0.000148924	0.00739556	3.94748	3	906519	909941	1	lincRNA	FP102809.1	NA	13	20	1	1	5	13	0	0	3	0	0	1	15.4206	16.8875	1.04032	1.43134	4.79466	13.104	0	0	2.15684	0	0	0.815394
ENSDARG00000099195	0.000152997	0.00758267	0.512417	3	33761549	33762726	1	protein_coding	ier2a	immediate early response 2a [Source:NCBI gene;Acc:797137]	247	286	192	203	237	213	100	168	207	161	289	216	292.991	241.491	199.741	290.561	227.267	214.704	126.665	174.348	148.822	181.803	214.066	176.125
ENSDARG00000076386	0.000155849	0.00770864	0.515878	7	1045637	1057216	1	protein_coding	epdl1	ependymin-like 1 [Source:ZFIN;Acc:ZDB-GENE-090710-3]	805	1068	613	729	746	759	534	683	749	544	714	546	954.889	901.791	637.714	1043.44	715.363	765.072	676.389	708.808	538.49	614.293	528.87	445.205
ENSDARG00000069476	0.000157385	0.00776915	0.280717	15	20239141	20250516	1	protein_coding	spint2	serine peptidase inhibitor, Kunitz type, 2 [Source:ZFIN;Acc:ZDB-GENE-061013-323]	2263	3254	2169	2108	2488	2256	1646	1980	2845	1965	2815	2641	2684.36	2747.59	2256.45	3017.26	2385.82	2274.05	2084.9	2054.82	2045.4	2218.91	2085.11	2153.46
ENSDARG00000095475	0.000160523	0.00790833	1.82253	9	41249457	41266843	1	unprocessed_pseudogene	BX649377.1	NA	16	11	8	11	11	12	2	4	1	4	10	2	18.9792	9.28811	8.32254	15.7447	10.5483	12.096	2.53329	4.15114	0.718945	4.51686	7.40714	1.63079
ENSDARG00000018569	0.000160951	0.0079137	0.365767	16	17060758	17072561	-1	protein_coding	tnfrsf1a	tumor necrosis factor receptor superfamily, member 1a [Source:ZFIN;Acc:ZDB-GENE-040426-2252]	410	442	387	315	431	398	226	363	497	283	462	334	486.341	373.213	402.603	450.871	413.3	401.184	286.262	376.716	357.316	319.568	342.21	272.342
ENSDARG00000039512	0.000163214	0.00800908	0.391431	6	34038963	34073164	1	protein_coding	ap1m3	adaptor related protein complex 1 subunit mu 3 [Source:ZFIN;Acc:ZDB-GENE-040801-159]	154	202	129	125	191	157	107	112	174	117	164	169	182.674	170.563	134.201	178.917	183.156	158.256	135.531	116.232	125.096	132.118	121.477	137.802
ENSDARG00000099383	0.000166485	0.00815351	0.406356	3	49150822	49163683	-1	protein_coding	dnajb1a	DnaJ heat shock protein family (Hsp40) member B1a [Source:ZFIN;Acc:ZDB-GENE-040801-90]	107	157	137	109	155	126	84	98	164	87	124	135	126.923	132.567	142.523	156.016	148.635	127.008	106.398	101.703	117.907	98.2416	91.8486	110.078
ENSDARG00000043684	0.000167741	0.00819884	-0.371543	20	9128256	9148323	1	protein_coding	bpnt1	bisphosphate nucleotidase 1 [Source:ZFIN;Acc:ZDB-GENE-040718-46]	275	395	337	211	359	358	332	379	720	451	490	504	326.204	333.527	350.587	302.012	344.257	360.864	420.526	393.321	517.64	509.276	362.95	410.959
ENSDARG00000103551	0.000170036	0.0082947	1.15707	12	35914103	35936329	-1	protein_coding	rnf213b	Danio rerio ring finger protein 213b (rnf213b), mRNA. [Source:RefSeq mRNA;Acc:NM_001353867]	18	31	21	13	33	21	15	14	9	9	14	7	21.3515	26.1756	21.8467	18.6074	31.6448	21.168	18.9997	14.529	6.47051	10.1629	10.37	5.70776
ENSDARG00000056511	0.000172261	0.0083867	-0.285672	10	26800213	26811397	1	protein_coding	arr3a	arrestin 3a, retinal (X-arrestin) [Source:ZFIN;Acc:ZDB-GENE-040718-102]	6201	7464	6139	4564	7007	6457	5873	9188	9822	6705	11903	9926	7355.61	6302.4	6386.51	6532.62	6719.24	6508.66	7439.01	9535.18	7061.48	7571.38	8816.72	8093.6
ENSDARG00000014179	0.000172598	0.0083867	0.333883	23	27553786	27571667	-1	protein_coding	pfkma	phosphofructokinase, muscle a [Source:ZFIN;Acc:ZDB-GENE-040912-135]	1478	1877	1950	1162	1694	1330	1017	1223	2082	1096	1772	1618	1753.2	1584.89	2028.62	1663.21	1624.43	1340.64	1288.18	1269.21	1496.84	1237.62	1312.55	1319.31
ENSDARG00000078119	0.000174022	0.00843939	1.40708	12	19205086	19232997	1	protein_coding	sh3bp1	SH3-domain binding protein 1 [Source:ZFIN;Acc:ZDB-GENE-121128-2]	15	15	17	14	15	10	6	10	5	6	5	5	17.793	12.6656	17.6854	20.0387	14.384	10.08	7.59987	10.3779	3.59473	6.77529	3.70357	4.07697
ENSDARG00000077341	0.000174494	0.00844579	-0.334408	23	39807857	39849155	-1	protein_coding	ppp1r14c	protein phosphatase 1, regulatory (inhibitor) subunit 14C [Source:ZFIN;Acc:ZDB-GENE-050706-92]	1068	1154	966	676	1258	1073	971	1408	2196	1211	1788	1512	1266.86	974.407	1004.95	967.584	1206.34	1081.58	1229.91	1461.2	1578.8	1367.48	1324.4	1232.88
ENSDARG00000030110	0.000179391	0.00866593	0.672111	25	31421253	31423493	-1	protein_coding	myod1	myogenic differentiation 1 [Source:NCBI gene;Acc:30513]	34	79	58	49	72	53	32	44	47	27	45	53	40.3307	66.7055	60.3384	70.1355	69.0431	53.424	40.5326	45.6626	33.7904	30.4888	33.3321	43.2159
ENSDARG00000020623	0.000181765	0.00876356	0.308029	3	37776489	37785873	-1	protein_coding	baxa	BCL2 associated X, apoptosis regulator a [Source:ZFIN;Acc:ZDB-GENE-000511-6]	288	486	340	299	397	410	259	293	455	257	382	425	341.625	410.365	353.708	427.97	380.696	413.28	328.061	304.071	327.12	290.208	282.953	346.542
ENSDARG00000069264	0.000187171	0.00900669	0.887821	1	54865552	54889501	1	protein_coding	si:ch211-196h16.5	si:ch211-196h16.5 [Source:ZFIN;Acc:ZDB-GENE-081029-8]	67	97	49	37	53	41	18	48	47	31	41	27	79.4752	81.9042	50.9755	52.9595	50.8234	41.328	22.7996	49.8137	33.7904	35.0056	30.3693	22.0156
ENSDARG00000097539	0.000188059	0.00903191	1.72521	12	38878830	38913459	1	protein_coding	si:ch211-39f2.3	si:ch211-39f2.3 [Source:ZFIN;Acc:ZDB-GENE-131126-52]	10	34	10	9	12	15	2	6	6	1	4	12	11.862	28.7087	10.4032	12.882	11.5072	15.12	2.53329	6.22672	4.31367	1.12921	2.96286	9.78473
ENSDARG00000051809	0.000188508	0.009036	0.589844	7	73670137	73685576	1	protein_coding	btr12	bloodthirsty-related gene family, member 12 [Source:ZFIN;Acc:ZDB-GENE-060929-548]	230	229	162	142	232	173	118	85	232	112	172	195	272.825	193.362	168.531	203.25	222.472	174.384	149.464	88.2118	166.795	126.472	127.403	159.002
ENSDARG00000026499	0.000193673	0.00926571	-0.457363	10	32683089	32788832	1	protein_coding	ppm1e	protein phosphatase, Mg2+/Mn2+ dependent, 1E [Source:ZFIN;Acc:ZDB-GENE-070326-2]	145	231	202	108	221	191	235	205	301	231	434	316	171.999	195.05	210.144	154.584	211.924	192.528	297.662	212.746	216.402	260.848	321.47	257.665
ENSDARG00000012341	0.000197994	0.00945422	0.572054	1	53881844	53907092	-1	protein_coding	capn9	calpain 9 [Source:ZFIN;Acc:ZDB-GENE-010724-2]	620	734	643	846	684	651	369	425	742	550	639	634	735.442	619.77	668.924	1210.91	655.91	656.208	467.392	441.059	533.457	621.068	473.316	516.96
ENSDARG00000089227	0.000199758	0.00952015	0.470431	25	27629006	27665978	-1	protein_coding	si:ch211-91p5.3	si:ch211-91p5.3 [Source:ZFIN;Acc:ZDB-GENE-131119-65]	88	146	96	67	97	103	58	76	107	64	115	76	104.385	123.279	99.8705	95.8996	93.0164	103.824	73.4654	78.8717	76.9271	72.2697	85.1821	61.9699
ENSDARG00000099646	0.000200408	0.0095328	-2.97841	10	21660447	21820057	1	protein_coding	pcdh1g3	protocadherin 1 gamma 3 [Source:ZFIN;Acc:ZDB-GENE-050608-3]	1	1	2	0	1	11	35	6	3	11	26	56	1.1862	0.844373	2.08063	0	0.958932	11.088	44.3326	6.22672	2.15684	12.4214	19.2586	45.6621
ENSDARG00000005134	0.000207589	0.0098555	0.279009	12	28346722	28363166	-1	protein_coding	psmd11b	proteasome 26S subunit, non-ATPase 11b [Source:NCBI gene;Acc:322265]	514	939	659	512	716	800	446	543	854	557	769	756	609.705	792.867	685.569	732.844	686.596	806.4	564.924	563.518	613.979	628.972	569.609	616.438
ENSDARG00000027046	0.000209111	0.00990885	0.308155	20	34012571	34028969	-1	protein_coding	scyl3	SCY1-like, kinase-like 3 [Source:ZFIN;Acc:ZDB-GENE-030131-2559]	283	474	328	237	350	343	182	279	395	254	423	351	335.694	400.233	341.224	339.227	335.626	345.744	230.529	289.542	283.983	286.82	313.322	286.203
ENSDARG00000105590	0.000217354	0.0102798	-0.573904	7	2021025	2047639	-1	protein_coding	si:cabz01007794.1	si:cabz01007794.1 [Source:ZFIN;Acc:ZDB-GENE-160728-147]	719	1383	881	850	701	966	1222	1234	2485	878	1816	2055	852.876	1167.77	916.519	1216.64	672.212	973.728	1547.84	1280.63	1786.58	991.45	1345.14	1675.63
ENSDARG00000007682	0.00021821	0.0103007	0.284832	8	23213320	23216035	1	protein_coding	ppdpfa	pancreatic progenitor cell differentiation and proliferation factor a [Source:NCBI gene;Acc:338304]	1266	1781	1442	1239	1643	1437	988	1400	1875	1007	1502	1629	1501.73	1503.83	1500.14	1773.43	1575.53	1448.5	1251.45	1452.9	1348.02	1137.12	1112.55	1328.28
ENSDARG00000036876	0.000218648	0.0103018	0.409635	23	31426493	31436524	-1	protein_coding	zgc:153284	zgc:153284 [Source:ZFIN;Acc:ZDB-GENE-060825-317]	134	181	138	97	126	116	80	91	148	93	146	133	158.95	152.832	143.564	138.84	120.825	116.928	101.332	94.4385	106.404	105.017	108.144	108.447
ENSDARG00000098602	0.000219494	0.010322	2.17582	KN149936.1	9176	10674	1	protein_coding	CABZ01001434.1	NA	14	5	9	10	10	26	0	0	6	5	3	6	16.6068	4.22187	9.36285	14.3134	9.58932	26.208	0	0	4.31367	5.64607	2.22214	4.89236
ENSDARG00000054609	0.00022012	0.0103319	0.290281	21	40139036	40174677	-1	protein_coding	slco2b1	solute carrier organic anion transporter family, member 2B1 [Source:ZFIN;Acc:ZDB-GENE-051023-6]	501	803	554	489	545	598	382	479	663	421	730	642	594.285	678.032	576.336	699.924	522.618	602.784	483.858	497.1	476.661	475.399	540.721	523.483
ENSDARG00000062429	0.00022122	0.0103639	0.597948	16	14064397	14074594	-1	protein_coding	trim109	tripartite motif containing 109 [Source:ZFIN;Acc:ZDB-GENE-060616-101]	84	192	105	74	127	119	80	54	133	64	102	94	99.6406	162.12	109.233	105.919	121.784	119.952	101.332	56.0404	95.6197	72.2697	75.5529	76.647
ENSDARG00000020298	0.000222855	0.0104209	0.685303	22	336256	339623	1	protein_coding	btg2	B-cell translocation gene 2 [Source:ZFIN;Acc:ZDB-GENE-000210-15]	647	714	586	907	622	555	344	405	806	423	537	541	767.47	602.883	609.626	1298.22	596.456	559.44	435.726	420.303	579.47	477.658	397.764	441.128
ENSDARG00000088439	0.000226747	0.0105829	0.498497	14	26224541	26227970	1	protein_coding	gm2a	GM2 ganglioside activator [Source:ZFIN;Acc:ZDB-GENE-050417-373]	255	504	288	327	313	323	217	209	286	243	337	344	302.48	425.564	299.611	468.047	300.146	325.584	274.862	216.897	205.618	274.399	249.621	280.496
ENSDARG00000099889	0.000233615	0.010883	0.689256	KZ116034.1	1250	8270	1	protein_coding	dusp27	dual specificity phosphatase 27 [Source:NCBI gene;Acc:792623]	629	964	764	731	526	454	335	510	662	258	659	604	746.118	813.976	794.802	1046.31	504.398	457.632	424.326	529.271	475.942	291.337	488.131	492.498
ENSDARG00000003091	0.000236542	0.0109987	0.407651	5	26212621	26220871	1	protein_coding	oclnb	occludin b [Source:ZFIN;Acc:ZDB-GENE-041212-43]	570	702	439	484	599	478	363	365	624	420	625	480	676.132	592.75	456.699	692.767	574.4	481.824	459.792	378.792	448.622	474.27	462.946	391.389
ENSDARG00000076241	0.00024577	0.0114065	0.48749	17	6358160	6382392	-1	protein_coding	txlnbb	taxilin beta b [Source:ZFIN;Acc:ZDB-GENE-070424-77]	1689	2873	2041	1793	1703	1606	1189	1557	1587	1105	2145	2112	2003.49	2425.88	2123.29	2566.39	1633.06	1618.85	1506.04	1615.83	1140.97	1247.78	1588.83	1722.11
ENSDARG00000056047	0.000247534	0.0114669	1.16839	5	29142797	29152464	-1	protein_coding	noxa1	NADPH oxidase activator 1 [Source:ZFIN;Acc:ZDB-GENE-050913-32]	26	28	14	29	29	16	4	11	14	14	16	16	30.8411	23.6425	14.5644	41.5088	27.809	16.128	5.06658	11.4156	10.0652	15.809	11.8514	13.0463
ENSDARG00000095462	0.000250554	0.0115852	1.64654	22	7472420	7476352	1	protein_coding	cela1.2	chymotrypsin like elastase family member 1, tandem duplicate 2 [Source:ZFIN;Acc:ZDB-GENE-050208-732]	24	29	31	20	79	71	6	26	10	26	11	7	28.4687	24.4868	32.2498	28.6267	75.7557	71.568	7.59987	26.9824	7.18945	29.3596	8.14786	5.70776
ENSDARG00000057353	0.000251344	0.0116001	0.367075	7	17992455	18074041	1	protein_coding	ehbp1l1a	EH domain binding protein 1-like 1a [Source:ZFIN;Acc:ZDB-GENE-080917-27]	582	863	704	511	610	627	452	486	898	378	735	588	690.367	728.694	732.383	731.413	584.949	632.016	572.524	504.364	645.613	426.843	544.425	479.452
ENSDARG00000035944	0.000261247	0.0120348	0.695891	19	30990129	30997794	1	protein_coding	sync	syncoilin, intermediate filament protein [Source:ZFIN;Acc:ZDB-GENE-060503-747]	102	203	120	160	116	91	67	83	119	74	116	117	120.992	171.408	124.838	229.014	111.236	91.728	84.8652	86.1362	85.5545	83.5619	85.9229	95.4011
ENSDARG00000001712	0.000263982	0.0121383	0.497679	11	8303941	8350945	-1	protein_coding	si:ch211-247n2.1	si:ch211-247n2.1 [Source:ZFIN;Acc:ZDB-GENE-141216-101]	75	93	77	63	70	78	42	47	82	59	77	68	88.9648	78.5267	80.1044	90.1742	67.1253	78.624	53.1991	48.7759	58.9535	66.6236	57.035	55.4468
ENSDARG00000052170	0.000268774	0.0123358	0.337799	6	35033457	35052388	-1	protein_coding	uap1	UDP-N-acetylglucosamine pyrophosphorylase 1 [Source:ZFIN;Acc:ZDB-GENE-030131-1233]	349	477	371	331	387	317	255	304	431	304	374	372	413.983	402.766	385.958	473.772	371.107	319.536	322.995	315.487	309.865	343.281	277.027	303.327
ENSDARG00000043586	0.000270351	0.0123853	0.908659	17	23619924	23631411	-1	protein_coding	fas	Fas cell surface death receptor [Source:ZFIN;Acc:ZDB-GENE-061019-2]	24	55	46	19	41	42	21	24	23	24	29	13	28.4687	46.4405	47.8546	27.1954	39.3162	42.336	26.5996	24.9069	16.5357	27.1011	21.4807	10.6001
ENSDARG00000014427	0.00027533	0.0125638	1.49439	9	32824639	32837860	-1	protein_coding	mxe	myxovirus (influenza virus) resistance E [Source:NCBI gene;Acc:337663]	13	21	14	12	17	8	9	5	4	2	4	10	15.4206	17.7318	14.5644	17.176	16.3018	8.064	11.3998	5.18893	2.87578	2.25843	2.96286	8.15394
ENSDARG00000103952	0.000275804	0.0125638	1.23041	4	72668095	72685014	1	protein_coding	CABZ01054391.1	NACHT, LRR and PYD domains-containing protein 12-like [Source:NCBI gene;Acc:100150280]	30	41	41	5	36	36	17	11	13	9	16	23	35.5859	34.6193	42.653	7.15668	34.5216	36.288	21.533	11.4156	9.34629	10.1629	11.8514	18.7541
ENSDARG00000025826	0.000276116	0.0125638	0.295856	3	41647637	41706238	1	protein_coding	gna12a	guanine nucleotide binding protein (G protein) alpha 12a [Source:ZFIN;Acc:ZDB-GENE-050221-1]	409	477	408	327	415	358	274	311	515	311	446	416	485.155	402.766	424.449	468.047	397.957	360.864	347.061	322.751	370.257	351.186	330.359	339.204
ENSDARG00000092725	0.000276273	0.0125638	0.813003	13	37633904	37636147	-1	protein_coding	si:dkey-188i13.8	si:dkey-188i13.8 [Source:ZFIN;Acc:ZDB-GENE-090312-93]	40	46	28	34	34	47	22	22	31	17	41	19	47.4479	38.8412	29.1289	48.6655	32.6037	47.376	27.8662	22.8313	22.2873	19.1966	30.3693	15.4925
ENSDARG00000052429	0.00027799	0.0126188	0.333762	3	57766627	57779801	-1	protein_coding	syngr2a	synaptogyrin 2a [Source:ZFIN;Acc:ZDB-GENE-070112-1292]	236	321	227	193	281	213	178	202	292	159	284	235	279.943	271.044	236.152	276.248	269.46	214.704	225.463	209.633	209.932	179.545	210.363	191.618
ENSDARG00000101482	0.000285303	0.0129271	0.422423	5	13870340	14004206	1	protein_coding	hk2	hexokinase 2 [Source:ZFIN;Acc:ZDB-GENE-040426-2017]	225	347	286	237	295	331	131	252	284	236	275	306	266.894	292.998	297.531	339.227	282.885	333.648	165.931	261.522	204.18	266.495	203.696	249.511
ENSDARG00000093304	0.000286871	0.0129745	0.600047	13	42544009	42551434	1	protein_coding	si:dkey-221j11.3	si:dkey-221j11.3 [Source:ZFIN;Acc:ZDB-GENE-090313-247]	133	212	207	108	136	129	106	81	166	101	153	92	157.764	179.007	215.346	154.584	130.415	130.032	134.264	84.0607	119.345	114.051	113.329	75.0163
ENSDARG00000014024	0.000292607	0.0132099	0.893483	4	76752707	76762432	1	protein_coding	ms4a17a.4	membrane-spanning 4-domains, subfamily A, member 17A.4 [Source:ZFIN;Acc:ZDB-GENE-070822-16]	26	25	27	23	34	25	7	19	21	13	25	16	30.8411	21.1093	28.0886	32.9207	32.6037	25.2	8.86652	19.7179	15.0978	14.6798	18.5179	13.0463
ENSDARG00000110596	0.000295138	0.0133	-0.696077	22	291091	294700	-1	protein_coding	CABZ01079179.1	NA	100	144	86	69	134	145	188	112	380	165	202	218	118.62	121.59	89.4673	98.7622	128.497	146.16	238.129	116.232	273.199	186.32	149.624	177.756
ENSDARG00000087251	0.000298095	0.0134089	0.635822	17	50289039	50311009	-1	protein_coding	si:ch73-50f9.4	si:ch73-50f9.4 [Source:ZFIN;Acc:ZDB-GENE-131122-9]	111	134	96	104	128	76	39	76	115	80	83	98	131.668	113.146	99.8705	148.859	122.743	76.608	49.3992	78.8717	82.6787	90.3371	61.4793	79.9086
ENSDARG00000103435	0.000299311	0.0134392	0.273813	13	23132666	23226460	1	protein_coding	sorbs1	sorbin and SH3 domain containing 1 [Source:ZFIN;Acc:ZDB-GENE-090313-168]	1330	1925	1342	1070	1527	1392	960	1133	1847	910	1748	1705	1577.64	1625.42	1396.11	1531.53	1464.29	1403.14	1215.98	1175.81	1327.89	1027.58	1294.77	1390.25
ENSDARG00000018418	0.000299969	0.0134445	0.627625	12	9257457	9294819	-1	protein_coding	pth3r	parathyroid hormone 3 receptor [Source:ZFIN;Acc:ZDB-GENE-991123-12]	122	141	130	112	93	88	67	93	121	68	80	88	144.716	119.057	135.241	160.31	89.1807	88.704	84.8652	96.5141	86.9924	76.7866	59.2571	71.7547
ENSDARG00000102638	0.000300983	0.0134656	1.32103	4	71221655	71267777	-1	protein_coding	si:rp71-7l19.2	si:rp71-7l19.2 [Source:ZFIN;Acc:ZDB-GENE-081103-31]	21	14	10	10	23	21	3	12	9	5	8	9	24.9101	11.8212	10.4032	14.3134	22.0554	21.168	3.79994	12.4534	6.47051	5.64607	5.92571	7.33855
ENSDARG00000019521	0.000304873	0.0136151	0.675853	10	7778870	7785945	-1	protein_coding	mpx	myeloid-specific peroxidase [Source:ZFIN;Acc:ZDB-GENE-030131-9460]	416	498	196	221	275	425	189	192	273	231	251	308	493.458	420.498	203.902	316.325	263.706	428.4	239.396	199.255	196.272	260.848	185.919	251.141
ENSDARG00000075015	0.000305439	0.0136159	-0.406205	3	53476155	53486169	-1	protein_coding	soul5	heme-binding protein soul5 [Source:ZFIN;Acc:ZDB-GENE-110718-2]	404	684	481	416	532	511	533	666	689	740	1034	920	479.224	577.551	500.393	595.436	510.152	515.088	675.122	691.166	495.353	835.619	765.899	750.163
ENSDARG00000076697	0.000312963	0.0139045	-0.446439	7	72132047	72208248	-1	protein_coding	SIPA1	zmp:0000001168 [Source:ZFIN;Acc:ZDB-GENE-140106-128]	113	189	148	77	123	146	149	143	304	164	281	214	134.04	159.587	153.967	110.213	117.949	147.168	188.73	148.403	218.559	185.191	208.141	174.494
ENSDARG00000030938	0.000313033	0.0139045	0.84126	14	45970033	45997630	1	protein_coding	fermt3b	fermitin family member 3b [Source:ZFIN;Acc:ZDB-GENE-040426-1366]	33	60	40	22	37	38	23	14	32	29	19	27	39.1445	50.6624	41.6127	31.4894	35.4805	38.304	29.1328	14.529	23.0062	32.7472	14.0736	22.0156
ENSDARG00000087440	0.000314358	0.0139384	1.02528	7	22680560	22684292	1	protein_coding	ponzr4	plac8 onzin related protein 4 [Source:ZFIN;Acc:ZDB-GENE-050411-6]	69	153	148	57	92	122	55	44	98	17	47	102	81.8476	129.189	153.967	81.5862	88.2218	122.976	69.6655	45.6626	70.4566	19.1966	34.8136	83.1702
ENSDARG00000059701	0.000317647	0.0140591	0.18631	3	40206031	40232615	-1	protein_coding	flii	FLII actin remodeling protein [Source:ZFIN;Acc:ZDB-GENE-071212-3]	668	1007	872	605	905	870	591	687	1110	667	997	957	792.38	850.284	907.157	865.959	867.834	876.96	748.587	712.959	798.029	753.186	738.492	780.332
ENSDARG00000034307	0.000318425	0.0140685	0.280711	5	38440099	38451082	-1	protein_coding	chrne	cholinergic receptor, nicotinic, epsilon [Source:ZFIN;Acc:ZDB-GENE-040808-32]	402	560	532	330	508	473	385	361	563	348	500	488	476.851	472.849	553.449	472.341	487.138	476.784	487.658	374.641	404.766	392.967	370.357	397.912
ENSDARG00000003132	0.000319683	0.014099	-4.26872	7	49901483	49908518	1	polymorphic_pseudogene	apip	APAF1 interacting protein [Source:NCBI gene;Acc:447941]	3	1	7	1	5	2	5	190	241	2	2	5	3.55859	0.844373	7.28222	1.43134	4.79466	2.016	6.33323	197.179	173.266	2.25843	1.48143	4.07697
ENSDARG00000101206	0.000321428	0.0141508	0.654026	8	7839208	7851590	-1	protein_coding	zgc:113363	zgc:113363 [Source:ZFIN;Acc:ZDB-GENE-050327-7]	46	71	46	34	49	76	25	36	46	32	42	54	54.5651	59.9505	47.8546	48.6655	46.9877	76.608	31.6661	37.3603	33.0715	36.1349	31.11	44.0313
ENSDARG00000074378	0.000325719	0.0143143	0.443813	1	51732979	51734535	-1	protein_coding	junba	JunB proto-oncogene, AP-1 transcription factor subunit a [Source:ZFIN;Acc:ZDB-GENE-040426-2172]	321	381	327	361	343	325	183	245	401	250	419	309	380.769	321.706	340.184	516.713	328.914	327.6	231.796	254.258	288.297	282.304	310.359	251.957
ENSDARG00000059857	0.000327154	0.014352	-0.623779	2	49844630	49860723	-1	protein_coding	blvra	biliverdin reductase A [Source:ZFIN;Acc:ZDB-GENE-060929-312]	30	55	42	23	53	58	63	75	95	71	72	76	35.5859	46.4405	43.6933	32.9207	50.8234	58.464	79.7987	77.834	68.2998	80.1742	53.3314	61.9699
ENSDARG00000033832	0.00033835	0.014817	0.465991	8	11080571	11112058	-1	protein_coding	ampd1	adenosine monophosphate deaminase 1 (isoform M) [Source:ZFIN;Acc:ZDB-GENE-040426-1906]	14873	16515	15746	13287	13385	12859	8516	10338	13393	7757	18205	16895	17642.3	13944.8	16380.8	19018.2	12835.3	12961.9	10786.8	10728.6	9628.83	8759.31	13484.7	13776.1
ENSDARG00000104672	0.000339883	0.0148484	0.420341	KN149880.1	4887	50623	1	protein_coding	CABZ01074397.1	NACHT, LRR and PYD domains-containing protein 3-like [Source:NCBI gene;Acc:100535428]	372	589	426	297	326	377	225	263	416	297	513	359	441.265	497.336	443.175	425.107	312.612	380.016	284.995	272.938	299.081	335.377	379.986	292.726
ENSDARG00000006615	0.000340262	0.0148484	-0.382128	15	15997149	16012963	-1	protein_coding	hnf1ba	HNF1 homeobox Ba [Source:NCBI gene;Acc:792391]	260	402	302	215	380	345	320	386	767	372	618	425	308.411	339.438	314.176	307.737	364.394	347.76	405.326	400.585	551.431	420.068	457.761	346.542
ENSDARG00000022712	0.000343223	0.0149513	0.279418	3	17030665	17107445	1	protein_coding	stat3	signal transducer and activator of transcription 3 (acute-phase response factor) [Source:ZFIN;Acc:ZDB-GENE-980526-68]	627	733	626	435	712	667	457	525	851	416	785	610	743.746	618.926	651.239	622.631	682.76	672.336	578.857	544.838	611.822	469.753	581.461	497.39
ENSDARG00000092660	0.000343853	0.0149525	-0.389482	6	9568149	9581949	-1	protein_coding	cyp27c1	cytochrome P450, family 27, subfamily C, polypeptide 1 [Source:ZFIN;Acc:ZDB-GENE-080204-68]	113	182	111	93	146	137	121	207	228	145	249	230	134.04	153.676	115.475	133.114	140.004	138.096	153.264	214.822	163.919	163.736	184.438	187.541
ENSDARG00000016541	0.000345842	0.0149841	0.802778	14	33568838	33585809	-1	protein_coding	sash3	SAM and SH3 domain containing 3 [Source:ZFIN;Acc:ZDB-GENE-130411-1]	40	43	32	23	34	24	13	21	25	18	23	30	47.4479	36.3081	33.2902	32.9207	32.6037	24.192	16.4664	21.7935	17.9736	20.3259	17.0364	24.4618
ENSDARG00000045485	0.00034591	0.0149841	-0.294517	4	20507105	20521441	-1	protein_coding	rassf8b	Ras association domain family member 8b [Source:ZFIN;Acc:ZDB-GENE-040426-1338]	175	228	190	132	223	210	226	230	331	220	343	281	207.584	192.517	197.66	188.936	213.842	211.68	286.262	238.691	237.971	248.427	254.065	229.126
ENSDARG00000094210	0.000346818	0.0149841	0.549409	3	32118670	32120354	1	protein_coding	fthl31	ferritin, heavy polypeptide-like 31 [Source:ZFIN;Acc:ZDB-GENE-050522-428]	86	93	73	85	96	105	50	67	97	67	66	80	102.013	78.5267	75.9432	121.664	92.0575	105.84	63.3323	69.5317	69.7377	75.6574	48.8871	65.2315
ENSDARG00000091561	0.000347564	0.0149841	1.68857	4	49969199	49987980	-1	protein_coding	si:dkey-156k2.4	si:dkey-156k2.4 [Source:ZFIN;Acc:ZDB-GENE-110913-8]	56	20	17	12	53	67	3	24	9	10	24	11	66.427	16.8875	17.6854	17.176	50.8234	67.536	3.79994	24.9069	6.47051	11.2921	17.7771	8.96933
ENSDARG00000101049	0.000347597	0.0149841	1.10649	4	78058635	78068331	1	protein_coding	CABZ01075274.1	NA	22	39	21	23	21	21	8	17	6	16	16	14	26.0963	32.9306	21.8467	32.9207	20.1376	21.168	10.1332	17.6424	4.31367	18.0674	11.8514	11.4155
ENSDARG00000006308	0.000348769	0.0150081	1.02892	8	9641252	9684872	-1	protein_coding	ptpn18	protein tyrosine phosphatase non-receptor type 18 [Source:ZFIN;Acc:ZDB-GENE-050320-12]	19	27	32	30	17	31	11	7	22	13	22	16	22.5377	22.7981	33.2902	42.9401	16.3018	31.248	13.9331	7.2645	15.8168	14.6798	16.2957	13.0463
ENSDARG00000009640	0.000349362	0.0150081	0.222455	13	1142724	1151410	-1	protein_coding	psmb1	proteasome 20S subunit beta 1 [Source:ZFIN;Acc:ZDB-GENE-040618-2]	1009	1703	1326	923	1305	1310	967	1115	1507	1029	1372	1409	1196.87	1437.97	1379.46	1321.12	1251.41	1320.48	1224.85	1157.13	1083.45	1161.96	1016.26	1148.89
ENSDARG00000105364	0.000354041	0.0151828	0.891655	7	5180261	5191797	-1	protein_coding	si:ch73-223f5.1	si:ch73-223f5.1 [Source:ZFIN;Acc:ZDB-GENE-160113-94]	27	53	25	32	27	27	17	15	28	21	21	16	32.0273	44.7518	26.0079	45.8028	25.8912	27.216	21.533	15.5668	20.1305	23.7135	15.555	13.0463
ENSDARG00000079345	0.000358511	0.015348	1.61325	1	52446149	52447364	-1	protein_coding	si:ch211-217k17.10	si:ch211-217k17.10 [Source:ZFIN;Acc:ZDB-GENE-030131-8827]	12	10	9	7	16	7	4	3	7	3	2	4	14.2344	8.44373	9.36285	10.0194	15.3429	7.056	5.06658	3.11336	5.03262	3.38764	1.48143	3.26158
ENSDARG00000061081	0.000359195	0.0153508	0.368978	19	42886413	42917226	1	protein_coding	arpp21	cAMP-regulated phosphoprotein, 21 [Source:ZFIN;Acc:ZDB-GENE-081104-296]	330	581	381	321	502	440	231	314	576	253	491	456	391.445	490.581	396.361	459.459	481.384	443.52	292.595	325.865	414.112	285.691	363.691	371.82
ENSDARG00000105068	0.000360222	0.0153617	0.40691	3	36424055	36425851	1	protein_coding	SMIM22	si:ch1073-443f11.2 [Source:ZFIN;Acc:ZDB-GENE-120215-185]	134	239	176	166	227	167	124	136	178	138	188	197	158.95	201.805	183.096	237.602	217.678	168.336	157.064	141.139	127.972	155.832	139.254	160.633
ENSDARG00000044615	0.000360795	0.0153617	0.365455	6	6924637	6967588	1	protein_coding	zak	sterile alpha motif and leucine zipper containing kinase AZK [Source:ZFIN;Acc:ZDB-GENE-070912-386]	272	491	300	243	438	364	250	243	358	266	349	390	322.646	414.587	312.095	347.815	420.012	366.912	316.661	252.182	257.382	300.371	258.509	318.004
ENSDARG00000069301	0.000361306	0.0153617	-0.37918	9	29034221	29039506	-1	protein_coding	tmem177	transmembrane protein 177 [Source:NCBI gene;Acc:556875]	112	139	144	89	145	160	121	196	241	149	257	227	132.854	117.368	149.806	127.389	139.045	161.28	153.264	203.406	173.266	168.253	190.364	185.094
ENSDARG00000019316	0.000363889	0.0154451	0.422252	9	14044310	14084743	-1	protein_coding	fer1l6	fer-1 like family member 6 [Source:ZFIN;Acc:ZDB-GENE-070912-312]	128	172	137	91	116	134	83	88	153	98	148	101	151.833	145.232	142.523	130.252	111.236	135.072	105.132	91.3252	109.999	110.663	109.626	82.3548
ENSDARG00000044972	0.000366354	0.0155232	0.327335	8	8973425	9029175	1	protein_coding	bcap31	B cell receptor associated protein 31 [Source:ZFIN;Acc:ZDB-GENE-030616-63]	693	923	837	422	862	864	491	604	902	653	807	713	822.035	779.357	870.745	604.024	826.6	870.912	621.923	626.823	648.488	737.377	597.756	581.376
ENSDARG00000017653	0.000367777	0.0155569	0.807962	2	6475567	6482240	-1	protein_coding	rgs13	regulator of G protein signaling 13 [Source:ZFIN;Acc:ZDB-GENE-070410-138]	40	61	50	24	33	29	24	21	27	24	25	32	47.4479	51.5068	52.0159	34.3521	31.6448	29.232	30.3995	21.7935	19.4115	27.1011	18.5179	26.0926
ENSDARG00000044514	0.000370159	0.015631	-0.380629	21	31150438	31184035	1	protein_coding	st6gal1	ST6 beta-galactosamide alpha-2,6-sialyltranferase 1 [Source:ZFIN;Acc:ZDB-GENE-060322-3]	80	109	99	55	97	96	103	119	166	104	170	141	94.8958	92.0367	102.991	78.7235	93.0164	96.768	130.464	123.497	119.345	117.438	125.921	114.971
ENSDARG00000078731	0.000372294	0.0156945	1.8898	7	21929461	21939161	1	protein_coding	si:dkey-85k7.12	si:dkey-85k7.12 [Source:ZFIN;Acc:ZDB-GENE-130530-855]	11	9	13	8	13	8	1	2	1	7	1	7	13.0482	7.59936	13.5241	11.4507	12.4661	8.064	1.26665	2.07557	0.718945	7.9045	0.740714	5.70776
ENSDARG00000079530	0.000373595	0.0157227	0.352673	16	17671301	17699111	-1	protein_coding	si:dkey-17m8.1	si:dkey-17m8.1 [Source:ZFIN;Acc:ZDB-GENE-110411-225]	182	270	218	170	205	248	130	179	288	137	252	196	215.888	227.981	226.789	243.327	196.581	249.984	164.664	185.764	207.056	154.702	186.66	159.817
ENSDARG00000007125	0.00037623	0.0158067	0.581309	8	6903327	6918721	-1	protein_coding	asb6	ankyrin repeat and SOCS box containing 6 [Source:ZFIN;Acc:ZDB-GENE-050522-338]	69	120	88	61	98	101	47	34	94	63	108	71	81.8476	101.325	91.5479	87.3115	93.9754	101.808	59.5323	35.2847	67.5808	71.1405	79.9971	57.893
ENSDARG00000088167	0.000376971	0.0158111	1.91374	7	29293452	29298477	1	protein_coding	si:ch211-112g6.4	si:ch211-112g6.4 [Source:ZFIN;Acc:ZDB-GENE-160728-119]	14	10	5	6	8	8	1	4	4	1	5	1	16.6068	8.44373	5.20159	8.58802	7.67146	8.064	1.26665	4.15114	2.87578	1.12921	3.70357	0.815394
ENSDARG00000056615	0.000384746	0.01611	0.728129	11	29795155	29818866	-1	protein_coding	cybb	cytochrome b-245, beta polypeptide (chronic granulomatous disease) [Source:ZFIN;Acc:ZDB-GENE-040426-1380]	140	147	76	59	83	100	50	63	61	62	84	97	166.068	124.123	79.0641	84.4489	79.5914	100.8	63.3323	65.3805	43.8556	70.0113	62.22	79.0932
ENSDARG00000117450	0.00038648	0.0161554	0.973617	1	40683491	40692718	1	lincRNA	FO834828.2	NA	84	153	55	156	111	112	31	57	94	49	68	118	99.6406	129.189	57.2174	223.289	106.441	112.896	39.266	59.1538	67.5808	55.3315	50.3686	96.2165
ENSDARG00000079402	0.000401012	0.0167347	0.850861	19	7038694	7043355	-1	protein_coding	tapbp.1	TAP binding protein (tapasin), tandem duplicate 1 [Source:ZFIN;Acc:ZDB-GENE-010110-2]	61	151	48	63	104	69	44	45	42	62	62	46	72.358	127.5	49.9352	90.1742	99.729	69.552	55.7324	46.7004	30.1957	70.0113	45.9243	37.5081
ENSDARG00000060434	0.000403445	0.016808	-0.210787	5	35270859	35301800	-1	protein_coding	map1b	microtubule-associated protein 1B [Source:ZFIN;Acc:ZDB-GENE-130530-690]	654	1010	873	581	953	922	829	899	1467	851	1402	1224	775.773	852.817	908.197	831.607	913.862	929.376	1050.05	932.97	1054.69	960.961	1038.48	998.042
ENSDARG00000068888	0.00041641	0.017319	0.487137	9	48270379	48281941	-1	protein_coding	klhl41a	kelch-like family member 41a [Source:NCBI gene;Acc:100148315]	163	317	183	118	186	182	107	151	240	111	153	174	193.35	267.666	190.378	168.898	178.361	183.456	135.531	156.706	172.547	125.343	113.329	141.879
ENSDARG00000021021	0.000417606	0.0173397	0.227476	16	26439518	26446321	1	protein_coding	trim35-28	tripartite motif containing 35-28 [Source:ZFIN;Acc:ZDB-GENE-071004-19]	385	499	377	285	439	399	284	364	464	319	469	444	456.686	421.342	392.2	407.931	420.971	402.192	359.727	377.754	333.591	360.219	347.395	362.035
ENSDARG00000102706	0.000423842	0.0175693	0.587204	7	44730625	44734005	1	lincRNA	BX511128.3	NA	195	345	260	176	248	163	140	127	159	187	189	236	231.308	291.309	270.482	251.915	237.815	164.304	177.33	131.799	114.312	211.163	139.995	192.433
ENSDARG00000091944	0.00042764	0.0176972	1.88032	5	23776680	23783739	-1	protein_coding	si:ch211-287c22.1	si:ch211-287c22.1 [Source:ZFIN;Acc:ZDB-GENE-060531-59]	10	17	4	6	13	11	3	3	0	6	3	3	11.862	14.3543	4.16127	8.58802	12.4661	11.088	3.79994	3.11336	0	6.77529	2.22214	2.44618
ENSDARG00000104384	0.000436392	0.0180293	0.394914	25	11389220	11706389	1	protein_coding	agbl1	ATP/GTP binding protein-like 1 [Source:ZFIN;Acc:ZDB-GENE-110207-1]	211	216	215	121	196	184	126	149	231	139	205	155	250.288	182.385	223.668	173.192	187.951	185.472	159.597	154.63	166.076	156.961	151.846	126.386
ENSDARG00000088234	0.000438401	0.018065	3.68701	1	52433847	52437056	-1	protein_coding	si:ch211-217k17.12	si:ch211-217k17.12 [Source:ZFIN;Acc:ZDB-GENE-061207-20]	3	5	9	1	5	2	0	0	1	0	1	0	3.55859	4.22187	9.36285	1.43134	4.79466	2.016	0	0	0.718945	0	0.740714	0
ENSDARG00000017687	0.00043871	0.018065	0.294965	17	6490089	6514962	-1	protein_coding	dnajc5gb	DnaJ (Hsp40) homolog, subfamily C, member 5 gamma b [Source:ZFIN;Acc:ZDB-GENE-040426-1238]	382	548	432	330	400	388	237	385	514	325	458	427	453.127	462.717	449.417	472.341	383.573	391.104	300.195	399.548	369.538	366.995	339.247	348.173
ENSDARG00000019302	0.000455078	0.0187079	0.355808	22	11436447	11438627	-1	protein_coding	mid1ip1b	MID1 interacting protein 1b [Source:NCBI gene;Acc:393805]	797	1359	1087	847	1015	1175	684	1017	931	750	1163	1051	945.399	1147.5	1130.82	1212.34	973.316	1184.4	866.385	1055.43	669.338	846.911	861.451	856.979
ENSDARG00000102750	0.000459673	0.0188607	0.225852	7	53059299	53117237	-1	protein_coding	cdh1	cadherin 1, type 1, E-cadherin (epithelial) [Source:ZFIN;Acc:ZDB-GENE-010606-1]	1387	1947	1396	1211	1565	1471	966	1224	2014	1293	1814	1632	1645.26	1644	1452.28	1733.35	1500.73	1482.77	1223.58	1270.25	1447.96	1460.07	1343.66	1330.72
ENSDARG00000025326	0.000460313	0.0188607	0.225164	2	30910134	30912922	-1	protein_coding	myl12.2	myosin, light chain 12, genome duplicate 2 [Source:ZFIN;Acc:ZDB-GENE-030131-9028]	488	712	471	408	564	524	376	462	650	406	624	610	578.864	601.194	489.989	583.985	540.838	528.192	476.259	479.457	467.314	458.461	462.206	497.39
ENSDARG00000079712	0.000463667	0.0189668	-0.616471	7	26393751	26408472	-1	protein_coding	gal3st4	galactose-3-O-sulfotransferase 4 [Source:ZFIN;Acc:ZDB-GENE-080408-1]	269	550	265	202	573	317	398	536	1105	454	663	668	319.087	464.405	275.684	289.13	549.468	319.536	504.125	556.253	794.434	512.663	491.094	544.683
ENSDARG00000045768	0.000467462	0.0190906	-0.192849	4	12013043	12026507	1	protein_coding	cry1a	cryptochrome circadian regulator 1a [Source:ZFIN;Acc:ZDB-GENE-010426-2]	2093	2822	2562	1847	2663	2329	2202	2787	3614	2542	4226	3608	2482.71	2382.82	2665.29	2643.68	2553.64	2347.63	2789.15	2892.31	2598.27	2870.46	3130.26	2941.94
ENSDARG00000101369	0.000468793	0.0191135	-0.203767	KN150164.1	4431	10422	-1	protein_coding	CABZ01090890.1	NA	587	830	629	493	735	646	583	782	1060	713	1006	1069	696.298	700.83	654.36	705.649	704.815	651.168	738.454	811.549	762.082	805.13	745.159	871.656
ENSDARG00000032242	0.000472667	0.0192399	0.430124	4	12031958	12033866	1	protein_coding	tnnt2c	troponin T2c, cardiac [Source:ZFIN;Acc:ZDB-GENE-030520-1]	276	451	262	321	384	294	208	245	366	253	378	262	327.39	380.812	272.563	459.459	368.23	296.352	263.462	254.258	263.134	285.691	279.99	213.633
ENSDARG00000062929	0.000474979	0.0193023	0.321318	1	8127675	8141135	-1	protein_coding	FAM83G	si:dkeyp-9d4.4 [Source:ZFIN;Acc:ZDB-GENE-121214-254]	426	624	368	350	575	463	270	375	580	347	509	524	505.32	526.889	382.837	500.968	551.386	466.704	341.994	389.17	416.988	391.837	377.024	427.266
ENSDARG00000102018	0.000481398	0.0195312	1.08846	19	4059200	4065406	1	protein_coding	btr25	bloodthirsty-related gene family, member 25 [Source:ZFIN;Acc:ZDB-GENE-070705-377]	43	37	30	39	27	21	9	19	19	22	30	11	51.0065	31.2418	31.2095	55.8221	25.8912	21.168	11.3998	19.7179	13.66	24.8427	22.2214	8.96933
ENSDARG00000058053	0.00048856	0.0197895	-0.482014	8	13960655	13972626	-1	protein_coding	serping1	serpin peptidase inhibitor, clade G (C1 inhibitor), member 1 [Source:ZFIN;Acc:ZDB-GENE-030131-1262]	260	264	188	233	299	252	248	457	568	309	472	408	308.411	222.915	195.58	333.501	286.721	254.016	314.128	474.268	408.361	348.927	349.617	332.681
ENSDARG00000077407	0.000490457	0.0198339	0.637049	19	34091552	34117056	-1	protein_coding	si:dkey-184p18.2	si:dkey-184p18.2 [Source:NCBI gene;Acc:768134]	172	187	209	283	310	219	117	150	224	135	233	210	204.026	157.898	217.426	405.068	297.269	220.752	148.197	155.668	161.044	152.444	172.586	171.233
ENSDARG00000004196	0.000493269	0.0199152	0.339936	7	22911610	22956889	-1	protein_coding	tnfsf10l	TNF superfamily member 10, like [Source:ZFIN;Acc:ZDB-GENE-010801-1]	852	822	780	709	791	744	517	648	936	598	920	755	1010.64	694.075	811.447	1014.82	758.515	749.952	654.856	672.485	672.933	675.27	681.457	615.623
ENSDARG00000088615	0.000494096	0.0199162	0.664509	7	5049909	5125799	-1	protein_coding	ltb4r2a	leukotriene B4 receptor 2a [Source:ZFIN;Acc:ZDB-GENE-140106-272]	58	80	38	37	53	60	22	43	53	38	46	34	68.7994	67.5499	39.5321	52.9595	50.8234	60.48	27.8662	44.6248	38.1041	42.9101	34.0729	27.7234
ENSDARG00000030176	0.000497761	0.0200315	0.400547	7	23727768	23745984	-1	protein_coding	zgc:92429	zgc:92429 [Source:ZFIN;Acc:ZDB-GENE-040801-194]	283	479	294	259	266	298	198	232	383	181	345	322	335.694	404.455	305.853	370.716	255.076	300.384	250.796	240.766	275.356	204.388	255.546	262.557
ENSDARG00000077694	0.000506931	0.0203675	0.247491	20	47290004	47348161	-1	protein_coding	dtnba	dystrobrevin, beta a [Source:ZFIN;Acc:ZDB-GENE-030131-3967]	1534	2476	1896	1444	1989	1745	1469	1449	2315	1307	2076	2139	1819.63	2090.67	1972.44	2066.85	1907.32	1758.96	1860.7	1503.75	1664.36	1475.88	1537.72	1744.13
ENSDARG00000087285	0.000511276	0.0205089	1.67404	6	14301214	14312611	1	protein_coding	tmem182b	transmembrane protein 182b [Source:ZFIN;Acc:ZDB-GENE-131121-565]	2	24	18	6	18	17	2	2	9	6	5	6	2.37239	20.265	18.7257	8.58802	17.2608	17.136	2.53329	2.07557	6.47051	6.77529	3.70357	4.89236
ENSDARG00000117407	0.000514892	0.0206206	0.608343	5	13603536	13616296	1	lincRNA	AL954191.2	uncharacterized LOC101885516 [Source:NCBI gene;Acc:101885516]	195	319	155	147	184	208	95	126	119	161	186	210	231.308	269.355	161.249	210.407	176.444	209.664	120.331	130.761	85.5545	181.803	137.773	171.233
ENSDARG00000055278	0.000519022	0.0207525	0.867222	21	27416284	27431397	1	protein_coding	cfb	complement factor B [Source:ZFIN;Acc:ZDB-GENE-980526-487]	2185	1617	1212	1490	1593	2409	598	1387	1087	1128	1613	921	2591.84	1365.35	1260.86	2132.69	1527.58	2428.27	757.454	1439.41	781.493	1273.75	1194.77	750.978
ENSDARG00000052688	0.00052028	0.0207694	0.452492	7	33457148	33475194	1	protein_coding	paqr5b	progestin and adipoQ receptor family member Vb [Source:NCBI gene;Acc:100007661]	228	307	223	199	266	217	147	148	183	200	271	262	270.453	259.223	231.991	284.836	255.076	218.736	186.197	153.592	131.567	225.843	200.734	213.633
ENSDARG00000087740	0.000527978	0.0210429	0.814431	8	21030142	21043897	1	processed_transcript	BX664618.1	cell wall integrity and stress response component 4-like [Source:NCBI gene;Acc:108179096]	55	43	27	25	46	36	20	24	24	17	35	33	65.2408	36.3081	28.0886	35.7834	44.1109	36.288	25.3329	24.9069	17.2547	19.1966	25.925	26.908
ENSDARG00000088881	0.000534483	0.021268	0.391884	16	13505064	13516745	-1	protein_coding	si:dkeyp-69b9.3	si:dkeyp-69b9.3 [Source:ZFIN;Acc:ZDB-GENE-100922-275]	283	359	302	267	241	263	167	234	326	219	285	298	335.694	303.13	314.176	382.167	231.103	265.104	211.53	242.842	234.376	247.298	211.104	242.987
ENSDARG00000062900	0.000547158	0.0217375	0.798962	19	9004256	9017910	1	protein_coding	si:ch211-81a5.1	si:ch211-81a5.1 [Source:ZFIN;Acc:ZDB-GENE-060503-608]	28	62	40	23	45	32	17	24	21	22	25	40	33.2135	52.3512	41.6127	32.9207	43.152	32.256	21.533	24.9069	15.0978	24.8427	18.5179	32.6158
ENSDARG00000099860	0.000548283	0.0217474	0.393242	25	29160102	29196558	1	protein_coding	pkmb	pyruvate kinase M1/2b [Source:ZFIN;Acc:ZDB-GENE-040801-230]	8300	11929	10085	9439	9317	9000	5673	6037	11394	6714	12803	10342	9845.44	10072.5	10491.6	13510.4	8934.37	9072	7185.68	6265.11	8191.66	7581.54	9483.37	8432.81
ENSDARG00000095282	0.000552721	0.0218884	2.02341	5	44372168	44374004	1	lincRNA	BX950187.1	NA	7	28	8	3	13	14	1	9	1	2	3	3	8.30338	23.6425	8.32254	4.29401	12.4661	14.112	1.26665	9.34007	0.718945	2.25843	2.22214	2.44618
ENSDARG00000061651	0.000559399	0.0221176	0.365039	5	26204561	26211846	1	protein_coding	marveld2b	MARVEL domain containing 2b [Source:ZFIN;Acc:ZDB-GENE-050208-54]	160	190	154	104	161	143	101	126	189	88	168	150	189.792	160.431	160.209	148.859	154.388	144.144	127.931	130.761	135.881	99.3708	124.44	122.309
ENSDARG00000039243	0.000565169	0.0223103	2.62514	13	37617518	37620290	-1	protein_coding	zgc:152791	zgc:152791 [Source:ZFIN;Acc:ZDB-GENE-060901-4]	1	11	8	6	30	4	0	1	1	2	2	5	1.1862	9.28811	8.32254	8.58802	28.768	4.032	0	1.03779	0.718945	2.25843	1.48143	4.07697
ENSDARG00000101450	0.000566337	0.0223209	1.35037	4	46812891	46828780	1	protein_coding	si:ch211-215p11.3	si:ch211-215p11.3 [Source:ZFIN;Acc:ZDB-GENE-060531-35]	14	11	17	13	10	13	8	6	4	6	6	5	16.6068	9.28811	17.6854	18.6074	9.58932	13.104	10.1332	6.22672	2.87578	6.77529	4.44429	4.07697
ENSDARG00000100003	0.000581457	0.0228805	0.289706	6	23809163	23813893	1	protein_coding	glulb	glutamate-ammonia ligase (glutamine synthase) b [Source:ZFIN;Acc:ZDB-GENE-030131-8417]	4333	5839	4704	4633	5185	5060	3261	4476	5977	3421	6486	5093	5139.79	4930.3	4893.65	6631.38	4972.06	5100.48	4130.53	4645.13	4297.13	3863.04	4804.27	4152.8
ENSDARG00000103466	0.000588921	0.0231139	1.50503	25	13048201	13050959	-1	protein_coding	ccl35.1	chemokine (C-C motif) ligand 35, duplicate 1 [Source:ZFIN;Acc:ZDB-GENE-081022-33]	20	23	10	28	16	7	5	11	5	7	7	8	23.7239	19.4206	10.4032	40.0774	15.3429	7.056	6.33323	11.4156	3.59473	7.9045	5.185	6.52315
ENSDARG00000021115	0.000589303	0.0231139	-0.597446	8	15287424	15305528	-1	protein_coding	spata6	spermatogenesis associated 6 [Source:ZFIN;Acc:ZDB-GENE-050417-351]	36	49	50	26	50	49	58	64	124	42	98	73	42.7031	41.3743	52.0159	37.2148	47.9466	49.392	73.4654	66.4183	89.1492	47.427	72.59	59.5238
ENSDARG00000003808	0.000590182	0.0231139	0.247132	5	43006422	43011814	1	protein_coding	aqp3a	aquaporin 3a [Source:ZFIN;Acc:ZDB-GENE-040426-2826]	2171	3706	2940	2135	2656	2637	1852	2224	3276	2337	2948	3084	2575.23	3129.25	3058.53	3055.9	2546.92	2658.1	2345.83	2308.04	2355.26	2638.97	2183.63	2514.68
ENSDARG00000062446	0.000597084	0.0233474	0.559529	12	18524953	18527221	1	protein_coding	neurl2	neuralized E3 ubiquitin protein ligase 2 [Source:ZFIN;Acc:ZDB-GENE-070410-31]	56	93	71	52	86	85	47	43	70	66	51	63	66.427	78.5267	73.8625	74.4295	82.4682	85.68	59.5323	44.6248	50.3262	74.5281	37.7764	51.3698
ENSDARG00000045748	0.000598051	0.0233484	0.510527	4	10721795	10763547	1	protein_coding	stab2	stabilin 2 [Source:ZFIN;Acc:ZDB-GENE-041210-336]	227	181	257	180	210	212	147	129	230	166	199	166	269.267	152.832	267.362	257.641	201.376	213.696	186.197	133.874	165.357	187.45	147.402	135.355
ENSDARG00000030781	0.000599873	0.0233828	-0.276496	10	43999263	44017665	-1	protein_coding	acads	acyl-CoA dehydrogenase short chain [Source:ZFIN;Acc:ZDB-GENE-040808-64]	340	505	459	335	451	509	461	509	824	508	638	687	403.307	426.409	477.506	479.498	432.478	513.072	583.923	528.233	592.411	573.641	472.576	560.176
ENSDARG00000039142	0.000618849	0.0240847	0.21927	2	20967673	20975677	1	protein_coding	arpc5a	actin related protein 2/3 complex, subunit 5A [Source:ZFIN;Acc:ZDB-GENE-030131-8448]	554	848	697	542	742	778	489	659	921	539	786	732	657.153	716.029	725.101	775.785	711.528	784.224	619.39	683.901	662.148	608.646	582.201	596.868
ENSDARG00000010925	0.000621608	0.0241542	-0.508346	7	61817629	61845282	-1	protein_coding	HTRA3	HtrA serine peptidase 3b [Source:NCBI gene;Acc:573378]	93	120	71	56	100	82	80	103	232	108	181	170	110.316	101.325	73.8625	80.1549	95.8932	82.656	101.332	106.892	166.795	121.955	134.069	138.617
ENSDARG00000029479	0.000623238	0.0241797	-0.298485	8	8686130	8698607	-1	protein_coding	zgc:86609	zgc:86609 [Source:ZFIN;Acc:ZDB-GENE-050102-7]	190	365	287	199	299	276	290	317	473	335	413	439	225.377	308.196	298.571	284.836	286.721	278.208	367.327	328.978	340.061	378.287	305.915	357.958
ENSDARG00000113992	0.000631368	0.0244569	0.922507	23	19213472	19221027	1	protein_coding	apobec2b	apolipoprotein B mRNA editing enzyme, catalytic polypeptide-like 2b [Source:ZFIN;Acc:ZDB-GENE-090618-1]	18	44	15	17	31	30	9	11	20	12	23	19	21.3515	37.1524	15.6048	24.3327	29.7269	30.24	11.3998	11.4156	14.3789	13.5506	17.0364	15.4925
ENSDARG00000100904	0.000632602	0.0244665	0.954514	KN149855.1	17504	19836	1	protein_coding	CABZ01109021.1	NA	38	56	57	47	62	31	26	10	30	41	31	33	45.0755	47.2849	59.2981	67.2728	59.4538	31.248	32.9328	10.3779	21.5684	46.2978	22.9621	26.908
ENSDARG00000012745	0.00063514	0.0245265	0.273207	19	34169055	34218156	1	protein_coding	poc1bl	POC1 centriolar protein homolog B (Chlamydomonas), like [Source:ZFIN;Acc:ZDB-GENE-050306-41]	175	262	204	157	237	220	144	167	260	162	260	207	207.584	221.226	212.225	224.72	227.267	221.76	182.397	173.31	186.926	182.933	192.586	168.787
ENSDARG00000035198	0.000648419	0.0250004	0.454716	5	51026563	51030105	1	protein_coding	gcnt4a	glucosaminyl (N-acetyl) transferase 4a [Source:NCBI gene;Acc:324510]	148	217	136	173	199	179	109	99	181	133	188	187	175.557	183.229	141.483	247.621	190.828	180.432	138.064	102.741	130.129	150.185	139.254	152.479
ENSDARG00000103956	0.000649642	0.0250087	0.378866	5	37277242	37287074	1	protein_coding	si:dkey-17o15.2	si:dkey-17o15.2 [Source:ZFIN;Acc:ZDB-GENE-030131-4187]	283	427	285	310	397	366	198	229	418	307	375	324	335.694	360.547	296.49	443.714	380.696	368.928	250.796	237.653	300.519	346.669	277.768	264.188
ENSDARG00000057093	0.000651118	0.0250201	-0.134806	11	24819324	24851464	1	protein_coding	kdm5ba	lysine (K)-specific demethylase 5Ba [Source:ZFIN;Acc:ZDB-GENE-030131-5379]	1379	1801	1490	1094	1528	1482	1334	1636	2347	1449	2329	2066	1635.77	1520.72	1550.07	1565.88	1465.25	1493.86	1689.7	1697.82	1687.36	1636.23	1725.12	1684.6
ENSDARG00000110710	0.000651954	0.0250201	-1.17459	3	10743236	10749691	-1	protein_coding	CU210890.1	NA	11	13	11	9	7	7	26	31	26	7	30	31	13.0482	10.9769	11.4435	12.882	6.71253	7.056	32.9328	32.1714	18.6926	7.9045	22.2214	25.2772
ENSDARG00000052336	0.000655556	0.025117	-0.418782	20	23238833	23244193	1	protein_coding	ociad2	OCIA domain containing 2 [Source:ZFIN;Acc:ZDB-GENE-041014-253]	196	299	266	220	251	287	298	294	659	321	414	389	232.495	252.468	276.724	314.894	240.692	289.296	377.46	305.109	473.785	362.478	306.656	317.188
ENSDARG00000092998	0.000656784	0.025117	0.439063	5	57480014	57485614	1	protein_coding	si:ch211-202f5.3	si:ch211-202f5.3 [Source:ZFIN;Acc:ZDB-GENE-030131-1042]	372	533	312	343	389	386	214	339	345	219	455	443	441.265	450.051	324.579	490.949	373.025	389.088	271.062	351.809	248.036	247.298	337.025	361.22
ENSDARG00000003017	0.000657514	0.025117	0.297542	9	8968702	8972763	1	protein_coding	ube2al	ubiquitin conjugating enzyme E2 A, like [Source:ZFIN;Acc:ZDB-GENE-030131-4195]	556	697	645	545	618	544	374	493	712	439	744	695	659.526	588.528	671.005	780.079	592.62	548.352	473.725	511.629	511.889	495.725	551.091	566.699
ENSDARG00000075768	0.0006651	0.0253678	-0.130803	22	11395	18224	1	protein_coding	sdhb	succinate dehydrogenase complex, subunit B, iron sulfur (Ip) [Source:NCBI gene;Acc:562149]	1800	2691	2058	1577	2368	2322	1923	2388	3299	2155	3271	3132	2135.15	2272.21	2140.97	2257.22	2270.75	2340.58	2435.76	2478.23	2371.8	2433.46	2422.88	2553.81
ENSDARG00000018587	0.000675777	0.0257355	2.20914	1	40140498	40146782	1	protein_coding	zgc:152658	zgc:152658 [Source:ZFIN;Acc:ZDB-GENE-060929-68]	6	24	2	6	18	3	2	3	3	1	2	3	7.11718	20.265	2.08063	8.58802	17.2608	3.024	2.53329	3.11336	2.15684	1.12921	1.48143	2.44618
ENSDARG00000087359	0.000677275	0.025753	1.28044	1	56229674	56266731	1	protein_coding	c3a.2	complement component c3a, duplicate 2 [Source:ZFIN;Acc:ZDB-GENE-990415-36]	2173	3485	1501	2727	3163	3937	258	1627	2472	1262	1819	1028	2577.61	2942.64	1561.52	3903.26	3033.1	3968.5	326.794	1688.48	1777.23	1425.07	1347.36	838.225
ENSDARG00000040192	0.000679574	0.025801	0.334137	17	45395846	45402961	1	protein_coding	nenf	neudesin neurotrophic factor [Source:ZFIN;Acc:ZDB-GENE-050320-129]	221	287	243	179	264	221	124	219	317	169	247	232	262.15	242.335	252.797	256.209	253.158	222.768	157.064	227.275	227.906	190.837	182.956	189.171
ENSDARG00000018716	0.000681054	0.0258177	-0.342209	9	17787864	17960341	1	protein_coding	dgkh	diacylglycerol kinase, eta [Source:ZFIN;Acc:ZDB-GENE-070912-328]	241	320	285	137	290	253	309	320	425	282	484	381	285.874	270.199	296.49	196.093	278.09	255.024	391.393	332.092	305.552	318.438	358.506	310.665
ENSDARG00000070617	0.000683687	0.025878	-0.461492	6	40451270	40455109	-1	protein_coding	vhl	von Hippel-Lindau tumor suppressor [Source:ZFIN;Acc:ZDB-GENE-070112-1042]	72	87	85	63	91	74	83	134	125	111	171	124	85.4062	73.4605	88.427	90.1742	87.2628	74.592	105.132	139.063	89.8681	125.343	126.662	101.109
ENSDARG00000105018	0.000687492	0.0259824	0.371589	12	48216662	48240513	1	protein_coding	lrrc20	leucine rich repeat containing 20 [Source:ZFIN;Acc:ZDB-GENE-041114-49]	247	467	280	244	331	263	175	228	311	210	377	338	292.991	394.322	291.289	349.246	317.407	265.104	221.663	236.615	223.592	237.135	279.249	275.603
ENSDARG00000073936	0.000692489	0.0261314	1.63954	3	32135037	32136228	1	protein_coding	BX511021.1	ferritin, middle subunit-like [Source:NCBI gene;Acc:100006428]	9	22	22	20	10	46	6	2	16	11	3	10	10.6758	18.5762	22.887	28.6267	9.58932	46.368	7.59987	2.07557	11.5031	12.4214	2.22214	8.15394
ENSDARG00000067916	0.000698441	0.0263161	0.44324	2	27577470	27609189	-1	protein_coding	lyn	LYN proto-oncogene, Src family tyrosine kinase [Source:ZFIN;Acc:ZDB-GENE-040912-7]	82	108	97	71	94	101	60	81	98	70	72	85	97.2682	91.1923	100.911	101.625	90.1396	101.808	75.9987	84.0607	70.4566	79.045	53.3314	69.3085
ENSDARG00000100075	0.000704215	0.0264934	-0.349691	23	45906137	45936357	1	protein_coding	abcg2a	ATP-binding cassette, sub-family G (WHITE), member 2a [Source:ZFIN;Acc:ZDB-GENE-050517-35]	738	1309	858	786	1068	911	920	1082	1427	1222	1927	1774	875.413	1105.28	892.592	1125.03	1024.14	918.288	1165.31	1122.88	1025.93	1379.9	1427.36	1446.51
ENSDARG00000075752	0.000705782	0.0265122	0.222733	10	36950773	37075361	-1	protein_coding	myo18aa	myosin XVIIIAa [Source:ZFIN;Acc:ZDB-GENE-080425-5]	917	1259	1176	671	1096	1074	734	842	1206	895	1208	1197	1087.74	1063.07	1223.41	960.427	1050.99	1082.59	929.718	873.816	867.048	1010.65	894.783	976.027
ENSDARG00000005972	0.000709625	0.0265714	0.256353	18	15287065	15329471	-1	protein_coding	ric8b	RIC8 guanine nucleotide exchange factor B [Source:NCBI gene;Acc:334503]	377	590	451	361	480	503	343	368	636	328	493	509	447.196	498.18	469.183	516.713	460.287	507.024	434.459	381.905	457.249	370.382	365.172	415.036
ENSDARG00000092726	0.000710265	0.0265714	-0.793204	21	11503212	11505881	1	protein_coding	si:dkey-184p9.7	si:dkey-184p9.7 [Source:ZFIN;Acc:ZDB-GENE-091204-97]	59	39	36	53	44	30	76	61	125	92	90	91	69.9856	32.9306	37.4514	75.8608	42.193	30.24	96.265	63.305	89.8681	103.888	66.6643	74.2009
ENSDARG00000039052	0.000710568	0.0265714	0.751224	2	21326957	21335131	-1	protein_coding	klhl40a	kelch-like family member 40a [Source:NCBI gene;Acc:553257]	68	186	104	59	116	150	74	47	65	51	104	111	80.6614	157.053	108.193	84.4489	111.236	151.2	93.7318	48.7759	46.7314	57.5899	77.0343	90.5087
ENSDARG00000015887	0.000713417	0.0266378	0.270488	8	50942240	50950549	1	protein_coding	b2ml	beta-2-microglobulin, like [Source:ZFIN;Acc:ZDB-GENE-040426-2136]	2881	4004	2851	2484	3327	2731	1996	2571	3215	2515	4084	3180	3417.43	3380.87	2965.94	3555.44	3190.37	2752.85	2528.22	2668.15	2311.41	2839.97	3025.08	2592.95
ENSDARG00000055644	0.000714527	0.0266392	0.520875	6	39098397	39105480	1	protein_coding	prss60.2	serine protease 60.2 [Source:ZFIN;Acc:ZDB-GENE-050320-109]	109	230	133	119	131	167	69	118	128	119	118	152	129.295	194.206	138.362	170.329	125.62	168.336	87.3985	122.459	92.025	134.376	87.4043	123.94
ENSDARG00000045014	0.000721281	0.0268507	-0.154819	11	3336524	3343463	-1	protein_coding	tuba2	tubulin, alpha 2 [Source:ZFIN;Acc:ZDB-GENE-040426-1970]	2930	4350	3582	2371	4145	3752	3221	4029	5524	3504	5514	5227	3475.56	3673.02	3726.42	3393.7	3974.77	3782.02	4079.86	4181.24	3971.45	3956.77	4084.3	4262.06
ENSDARG00000042908	0.000725925	0.0269281	0.866256	22	15570965	15578402	-1	protein_coding	hsh2d	hematopoietic SH2 domain containing [Source:NCBI gene;Acc:548337]	32	58	39	37	39	25	17	21	31	27	14	34	37.9583	48.9737	40.5724	52.9595	37.3984	25.2	21.533	21.7935	22.2873	30.4888	10.37	27.7234
ENSDARG00000056322	0.000726506	0.0269281	0.397234	13	22476742	22552687	1	protein_coding	ldb3a	LIM domain binding 3a [Source:ZFIN;Acc:ZDB-GENE-040121-6]	2509	3079	3314	1950	2828	2254	2114	2133	2922	1551	2347	2792	2976.17	2599.83	3447.61	2791.11	2711.86	2272.03	2677.69	2213.6	2100.76	1751.41	1738.46	2276.58
ENSDARG00000008982	0.000726615	0.0269281	-0.23339	9	33097289	33107237	-1	protein_coding	casq2	calsequestrin 2 [Source:ZFIN;Acc:ZDB-GENE-010724-12]	1257	1689	1525	970	1543	1433	1490	1793	2594	1449	1999	2015	1491.05	1426.15	1586.48	1388.4	1479.63	1444.46	1887.3	1860.75	1864.94	1636.23	1480.69	1643.02
ENSDARG00000057714	0.000738345	0.0273221	0.330118	4	2228754	2250264	1	protein_coding	cmah	cytidine monophospho-N-acetylneuraminic acid hydroxylase [Source:NCBI gene;Acc:431739]	521	803	508	548	714	587	451	494	753	487	604	576	618.009	678.032	528.481	784.373	684.678	591.696	571.257	512.666	541.366	549.927	447.391	469.667
ENSDARG00000042090	0.000745635	0.0275508	-2.58815	5	1911814	1923875	1	protein_coding	si:ch73-55i23.1	si:ch73-55i23.1 [Source:NCBI gene;Acc:100148818]	1	6	1	1	1	0	17	18	12	4	9	2	1.1862	5.06624	1.04032	1.43134	0.958932	0	21.533	18.6801	8.62734	4.51686	6.66643	1.63079
ENSDARG00000025011	0.000749579	0.0276435	-0.185996	10	26515946	26569350	1	protein_coding	synj1	synaptojanin 1 [Source:ZFIN;Acc:ZDB-GENE-030131-9180]	1181	1504	1350	965	1564	1416	1380	1459	2207	1356	2217	1861	1400.9	1269.94	1404.43	1381.24	1499.77	1427.33	1747.97	1514.13	1586.71	1531.21	1642.16	1517.45
ENSDARG00000075229	0.000750372	0.0276435	1.22401	10	4924388	4934610	1	protein_coding	slc46a2	solute carrier family 46 member 2 [Source:ZFIN;Acc:ZDB-GENE-170126-3]	22	23	7	10	22	15	3	11	11	6	9	9	26.0963	19.4206	7.28222	14.3134	21.0965	15.12	3.79994	11.4156	7.9084	6.77529	6.66643	7.33855
ENSDARG00000034677	0.000754147	0.0276562	0.358252	9	17306162	17334658	1	protein_coding	scel	sciellin [Source:ZFIN;Acc:ZDB-GENE-030616-15]	1889	2053	1671	1867	1910	1751	1185	1411	2056	1478	2156	1997	2240.73	1733.5	1738.37	2672.31	1831.56	1765.01	1500.97	1464.32	1478.15	1668.98	1596.98	1628.34
ENSDARG00000097909	0.000754465	0.0276562	1.62889	6	39290777	39306721	1	protein_coding	si:dkey-195m11.11	si:dkey-195m11.11 [Source:ZFIN;Acc:ZDB-GENE-131127-648]	19	24	6	7	9	13	3	1	5	5	4	11	22.5377	20.265	6.2419	10.0194	8.63039	13.104	3.79994	1.03779	3.59473	5.64607	2.96286	8.96933
ENSDARG00000096250	0.000755399	0.0276562	-3.17513	3	29687567	29697798	1	antisense	CT573429.2	NA	1	3	0	0	1	0	7	12	5	1	23	3	1.1862	2.53312	0	0	0.958932	0	8.86652	12.4534	3.59473	1.12921	17.0364	2.44618
ENSDARG00000068152	0.000756402	0.0276562	0.458673	18	26649860	26715655	-1	protein_coding	malt3	MALT paracaspase 3 [Source:ZFIN;Acc:ZDB-GENE-050419-182]	83	131	88	84	93	91	68	68	114	47	96	89	98.4544	110.613	91.5479	120.232	89.1807	91.728	86.1319	70.5695	81.9597	53.0731	71.1086	72.5701
ENSDARG00000061256	0.00075664	0.0276562	-0.253175	22	26822332	26834043	-1	protein_coding	si:dkey-44g23.5	si:dkey-44g23.5 [Source:ZFIN;Acc:ZDB-GENE-041008-233]	261	434	349	227	375	369	314	406	589	338	546	578	309.597	366.458	363.071	324.913	359.6	371.952	397.727	421.341	423.459	381.674	404.43	471.298
ENSDARG00000063519	0.000757665	0.0276562	-0.433559	10	36731039	36738642	-1	protein_coding	PLEKHB1	si:ch211-176g13.7 [Source:ZFIN;Acc:ZDB-GENE-030131-7664]	278	289	277	261	330	243	314	417	416	357	551	588	329.763	244.024	288.168	373.579	316.448	244.944	397.727	432.757	299.081	403.129	408.134	479.452
ENSDARG00000102583	0.000758605	0.0276562	0.41326	3	44048907	44060037	-1	protein_coding	il4r.1	interleukin 4 receptor, tandem duplicate 1 [Source:ZFIN;Acc:ZDB-GENE-050227-5]	95	119	84	81	103	90	62	83	101	67	99	84	112.689	100.48	87.3866	115.938	98.77	90.72	78.532	86.1362	72.6135	75.6574	73.3307	68.4931
ENSDARG00000020467	0.000759626	0.0276562	0.141267	22	15695746	15704710	-1	protein_coding	safb	scaffold attachment factor B [Source:ZFIN;Acc:ZDB-GENE-030131-698]	1820	2787	2178	1520	2305	2228	1629	2055	2651	1816	2653	2529	2158.88	2353.27	2265.81	2175.63	2210.34	2245.82	2063.37	2132.65	1905.92	2050.65	1965.12	2062.13
ENSDARG00000024877	0.000762218	0.0277099	0.670259	7	24375070	24390879	-1	protein_coding	ptgr1	prostaglandin reductase 1 [Source:ZFIN;Acc:ZDB-GENE-041212-80]	1117	1122	1393	1146	962	1564	729	887	538	832	1196	1085	1324.98	947.387	1449.16	1640.31	922.493	1576.51	923.384	920.516	386.792	939.506	885.894	884.703
ENSDARG00000071626	0.000766852	0.0278376	-0.365868	24	17021513	17023392	-1	protein_coding	ptgdsb.2	prostaglandin D2 synthase b, tandem duplicate 2 [Source:ZFIN;Acc:ZDB-GENE-030911-3]	692	1170	869	677	1021	1065	851	1212	1281	1199	2009	1585	820.848	987.917	904.036	969.015	979.07	1073.52	1077.92	1257.8	920.969	1353.93	1488.1	1292.4
ENSDARG00000052680	0.000769096	0.0278783	0.465015	22	8753092	8770357	1	protein_coding	si:dkey-182g1.2	si:dkey-182g1.2 [Source:ZFIN;Acc:ZDB-GENE-060503-619]	125	155	140	113	133	107	64	111	135	77	167	105	148.275	130.878	145.644	161.741	127.538	107.856	81.0653	115.194	97.0576	86.9495	123.699	85.6164
ENSDARG00000042717	0.000770889	0.0279026	0.207821	8	28358161	28365547	1	protein_coding	adipor1b	adiponectin receptor 1b [Source:ZFIN;Acc:ZDB-GENE-040426-2896]	330	464	372	286	417	400	249	342	488	310	480	405	391.445	391.789	386.998	409.362	399.875	403.2	315.395	354.923	350.845	350.056	355.543	330.235
ENSDARG00000103032	0.000772696	0.0279273	0.269457	18	50707179	50709715	1	protein_coding	rap2b	RAP2B, member of RAS oncogene family [Source:ZFIN;Acc:ZDB-GENE-040426-2818]	360	630	489	351	524	517	304	393	636	316	560	559	427.031	531.955	508.715	502.399	502.481	521.136	385.06	407.85	457.249	356.832	414.8	455.805
ENSDARG00000010051	0.000776124	0.0280104	0.215291	8	4745340	4776395	1	protein_coding	ufd1l	ubiquitin recognition factor in ER associated degradation 1 [Source:ZFIN;Acc:ZDB-GENE-040718-150]	527	758	592	496	609	589	394	538	800	459	751	643	625.126	640.035	615.868	709.943	583.99	593.712	499.058	558.329	575.156	518.309	556.276	524.298
ENSDARG00000103755	0.000781171	0.0281516	0.847003	4	39749453	39786864	1	protein_coding	si:dkeyp-4c4.1	si:dkeyp-4c4.1 [Source:ZFIN;Acc:ZDB-GENE-081104-4]	53	46	48	29	57	75	21	29	42	25	65	19	62.8684	38.8412	49.9352	41.5088	54.6591	75.6	26.5996	30.0958	30.1957	28.2304	48.1464	15.4925
ENSDARG00000013794	0.00078478	0.0282407	-0.674515	17	32365941	32370047	-1	protein_coding	klf11b	Kruppel-like factor 11b [Source:ZFIN;Acc:ZDB-GENE-061103-82]	149	191	136	128	307	220	332	179	503	300	333	406	176.743	161.275	141.483	183.211	294.392	221.76	420.526	185.764	361.629	338.764	246.658	331.05
ENSDARG00000002391	0.000790883	0.0284191	0.438267	21	26080215	26089964	-1	protein_coding	tlcd1	TLC domain containing 1 [Source:ZFIN;Acc:ZDB-GENE-041010-173]	145	184	156	117	191	158	93	125	116	108	177	189	171.999	155.365	162.289	167.466	183.156	159.264	117.798	129.723	83.3976	121.955	131.106	154.109
ENSDARG00000015552	0.000803216	0.0288206	0.210643	19	15142527	15229421	-1	protein_coding	phactr4a	phosphatase and actin regulator 4a [Source:NCBI gene;Acc:569383]	561	821	654	507	728	602	474	551	854	466	840	703	665.457	693.231	680.367	725.688	698.103	606.816	600.39	571.82	613.979	526.214	622.2	573.222
ENSDARG00000011088	0.000806496	0.0288965	-0.205414	7	48999723	49056247	1	protein_coding	si:ch211-288d18.1	si:ch211-288d18.1 [Source:ZFIN;Acc:ZDB-GENE-060503-323]	440	606	444	323	532	467	471	558	720	493	777	703	521.927	511.69	461.901	462.322	510.152	470.736	596.59	579.085	517.64	556.703	575.535	573.222
ENSDARG00000099137	0.000810503	0.0289982	-0.212716	18	49001425	49116382	-1	protein_coding	BX663503.3	latent-transforming growth factor beta-binding protein 4 [Source:NCBI gene;Acc:100333499]	641	1009	769	569	935	863	727	911	1254	963	1262	1235	760.352	851.973	800.004	814.431	896.602	869.904	920.851	945.423	901.557	1087.43	934.781	1007.01
ENSDARG00000002192	0.000815568	0.0291147	-0.481071	22	10479965	10487490	-1	protein_coding	aspn	asporin (LRR class 1) [Source:ZFIN;Acc:ZDB-GENE-041105-7]	179	376	171	174	310	326	343	316	531	316	431	485	212.329	317.484	177.894	249.053	297.269	328.608	434.459	327.94	381.76	356.832	319.248	395.466
ENSDARG00000017874	0.000816102	0.0291147	0.288103	7	20779026	20796935	-1	protein_coding	dnajc3b	DnaJ (Hsp40) homolog, subfamily C, member 3b [Source:ZFIN;Acc:ZDB-GENE-000831-4]	290	413	361	224	383	389	239	281	456	276	326	356	343.997	348.726	375.555	320.619	367.271	392.112	302.728	291.618	327.839	311.663	241.473	290.28
ENSDARG00000087910	0.000829091	0.0295356	-0.454447	10	406146	417188	1	protein_coding	dact3a	dishevelled-binding antagonist of beta-catenin 3a [Source:ZFIN;Acc:ZDB-GENE-091204-226]	62	100	81	62	80	82	92	104	197	104	137	106	73.5442	84.4373	84.2657	88.7429	76.7146	82.656	116.531	107.93	141.632	117.438	101.478	86.4318
ENSDARG00000078285	0.000835299	0.0297142	0.826509	13	23093743	23131912	1	protein_coding	pik3ap1	phosphoinositide-3-kinase adaptor protein 1 [Source:ZFIN;Acc:ZDB-GENE-090313-250]	79	87	63	33	47	40	23	44	55	33	27	43	93.7096	73.4605	65.54	47.2341	45.0698	40.32	29.1328	45.6626	39.542	37.2641	19.9993	35.0619
ENSDARG00000054696	0.000843012	0.0299212	0.232308	19	42456922	42462491	-1	protein_coding	psmb4	proteasome 20S subunit beta 4 [Source:ZFIN;Acc:ZDB-GENE-050417-333]	1149	1991	1351	1050	1415	1474	995	1235	1869	1116	1468	1544	1362.94	1681.15	1405.47	1502.9	1356.89	1485.79	1260.31	1281.67	1343.71	1260.2	1087.37	1258.97
ENSDARG00000091702	0.000843529	0.0299212	0.918151	11	2434262	2446346	1	protein_coding	csnk2a4	casein kinase 2, alpha 4 polypeptide [Source:ZFIN;Acc:ZDB-GENE-141210-9]	44	57	35	23	30	37	15	37	20	23	20	18	52.1927	48.1293	36.4111	32.9207	28.768	37.296	18.9997	38.3981	14.3789	25.9719	14.8143	14.6771
ENSDARG00000013539	0.00085049	0.0301183	0.580982	13	15957508	15994472	-1	protein_coding	ikzf1	IKAROS family zinc finger 1 (Ikaros) [Source:ZFIN;Acc:ZDB-GENE-980526-304]	60	87	59	51	57	56	43	38	44	49	50	57	71.1718	73.4605	61.3787	72.9982	54.6591	56.448	54.4657	39.4359	31.6336	55.3315	37.0357	46.4775
ENSDARG00000056803	0.000851512	0.0301183	0.239738	7	26245061	26263206	-1	protein_coding	ap1s1	adaptor related protein complex 1 subunit sigma 1 [Source:ZFIN;Acc:ZDB-GENE-040426-1119]	472	748	621	433	699	687	416	538	683	524	675	707	559.885	631.591	646.037	619.769	670.294	692.496	526.924	558.329	491.039	591.708	499.982	576.484
ENSDARG00000053204	0.000860202	0.0303824	0.513604	25	5992789	6011047	-1	protein_coding	snx22	sorting nexin 22 [Source:ZFIN;Acc:ZDB-GENE-060825-154]	70	86	74	58	73	71	41	50	84	28	79	74	83.0338	72.6161	76.9835	83.0175	70.0021	71.568	51.9325	51.8893	60.3914	31.618	58.5164	60.3392
ENSDARG00000103980	0.000864185	0.0304797	0.411354	10	187760	196815	1	protein_coding	ets2	v-ets avian erythroblastosis virus E26 oncogene homolog 2 [Source:ZFIN;Acc:ZDB-GENE-050522-552]	600	684	608	593	619	557	324	458	612	406	712	773	711.718	577.551	632.513	848.783	593.579	561.456	410.393	475.306	439.994	458.461	527.389	630.3
ENSDARG00000040838	0.000866807	0.0305288	0.331175	9	34938316	34945582	-1	protein_coding	dcun1d2a	DCN1, defective in cullin neddylation 1, domain containing 2a [Source:ZFIN;Acc:ZDB-GENE-020416-2]	382	626	578	429	504	448	329	393	681	329	535	492	453.127	528.578	601.303	614.043	483.302	451.584	416.726	407.85	489.602	371.511	396.282	401.174
ENSDARG00000062055	0.000871817	0.0306618	-0.277038	1	18863060	18933671	1	protein_coding	rnf38	ring finger protein 38 [Source:ZFIN;Acc:ZDB-GENE-030131-8693]	607	655	609	374	696	640	538	713	1145	644	1124	906	720.022	553.065	633.553	535.32	667.417	645.12	681.455	739.941	823.192	727.214	832.563	738.747
ENSDARG00000070941	0.000873833	0.0306892	-2.80092	11	2391469	2397974	1	protein_coding	igfbp6a	insulin-like growth factor binding protein 6a [Source:ZFIN;Acc:ZDB-GENE-090521-1]	0	1	1	2	1	0	9	2	15	4	7	4	0	0.844373	1.04032	2.86267	0.958932	0	11.3998	2.07557	10.7842	4.51686	5.185	3.26158
ENSDARG00000077295	0.000888822	0.0311715	-0.193499	17	8988374	9267175	1	protein_coding	akap6	A kinase (PRKA) anchor protein 6 [Source:ZFIN;Acc:ZDB-GENE-120207-2]	594	781	671	437	680	713	611	753	1168	635	1057	911	704.601	659.456	698.053	625.494	652.074	718.704	773.92	781.453	839.728	717.051	782.935	742.824
ENSDARG00000005799	0.000895389	0.0313576	0.259578	1	23297623	23308308	-1	protein_coding	smim14	small integral membrane protein 14 [Source:ZFIN;Acc:ZDB-GENE-040426-22]	233	301	298	184	308	271	185	229	327	186	316	299	276.384	254.156	310.015	263.366	295.351	273.168	234.329	237.653	235.095	210.034	234.066	243.803
ENSDARG00000070045	0.000901265	0.0315189	-0.201118	21	12079878	12272543	-1	protein_coding	celf4	CUGBP, Elav-like family member 4 [Source:NCBI gene;Acc:436835]	419	592	466	342	566	442	417	566	809	511	757	694	497.017	499.869	484.788	489.517	542.756	445.536	528.191	587.387	581.627	577.028	560.721	565.883
ENSDARG00000092463	0.000903619	0.0315568	0.484625	10	35314564	35321625	-1	protein_coding	rhbdd2	rhomboid domain containing 2 [Source:ZFIN;Acc:ZDB-GENE-091204-359]	56	73	60	42	63	66	29	44	66	41	57	61	66.427	61.6393	62.419	60.1161	60.4127	66.528	36.7327	45.6626	47.4504	46.2978	42.2207	49.739
ENSDARG00000101696	0.000910391	0.0317486	-0.638266	9	51891	59189	1	protein_coding	zgc:158316	zgc:158316 [Source:ZFIN;Acc:ZDB-GENE-061215-98]	78	134	135	95	193	184	218	138	270	225	262	330	92.5234	113.146	140.443	135.977	185.074	185.472	276.129	143.214	194.115	254.073	194.067	269.08
ENSDARG00000103483	0.000914169	0.0318356	0.444399	3	43825785	43831030	1	protein_coding	litaf	lipopolysaccharide-induced TNF factor [Source:NCBI gene;Acc:431731]	324	540	310	393	353	312	214	282	421	281	386	336	384.328	455.962	322.498	562.515	338.503	314.496	271.062	292.656	302.676	317.309	285.916	273.972
ENSDARG00000002190	0.000919894	0.0319901	0.233268	1	33558555	33569245	1	protein_coding	chmp2bb	charged multivesicular body protein 2Bb [Source:NCBI gene;Acc:405840]	813	1241	1030	807	1164	992	653	845	1205	736	1320	1245	964.378	1047.87	1071.53	1155.09	1116.2	999.936	827.119	876.929	866.329	831.102	977.743	1015.17
ENSDARG00000005821	0.000929121	0.0322659	0.95443	7	41329748	41338923	-1	protein_coding	ncf2	neutrophil cytosolic factor 2 [Source:ZFIN;Acc:ZDB-GENE-070209-29]	63	35	20	27	44	39	15	16	23	22	37	26	74.7304	29.5531	20.8063	38.6461	42.193	39.312	18.9997	16.6046	16.5357	24.8427	27.4064	21.2002
ENSDARG00000034076	0.0009385	0.032546	-0.25271	20	1278184	1287799	1	protein_coding	lrp11	low density lipoprotein receptor-related protein 11 [Source:ZFIN;Acc:ZDB-GENE-030131-7847]	211	280	228	152	269	237	212	295	382	235	412	360	250.288	236.425	237.192	217.563	257.953	238.896	268.529	306.147	274.637	265.365	305.174	293.542
ENSDARG00000024116	0.000944755	0.0327172	0.240949	5	28271412	28279364	1	protein_coding	vamp8	vesicle-associated membrane protein 8 (endobrevin) [Source:ZFIN;Acc:ZDB-GENE-030131-5215]	407	562	439	320	460	377	316	384	485	326	519	468	482.782	474.538	456.699	458.028	441.109	380.016	400.26	398.51	348.688	368.124	384.431	381.604
ENSDARG00000079766	0.000953816	0.032985	0.919751	16	48678655	48708045	1	protein_coding	tap1	transporter 1, ATP-binding cassette, sub-family B (MDR/TAP) [Source:ZFIN;Acc:ZDB-GENE-050517-43]	26	92	29	41	47	64	25	18	24	34	41	34	30.8411	77.6824	30.1692	58.6848	45.0698	64.512	31.6661	18.6801	17.2547	38.3933	30.3693	27.7234
ENSDARG00000101986	0.00095972	0.033143	0.321846	22	1170294	1182165	1	protein_coding	irf6	interferon regulatory factor 6 [Source:ZFIN;Acc:ZDB-GENE-040426-1137]	241	370	241	191	238	245	170	204	286	192	254	297	285.874	312.418	250.716	273.385	228.226	246.96	215.33	211.708	205.618	216.809	188.141	242.172
ENSDARG00000075942	0.000963576	0.03323	-0.407898	18	26460444	26675699	-1	protein_coding	FRMD5	si:ch211-69m14.1 [Source:ZFIN;Acc:ZDB-GENE-050419-226]	112	157	192	90	159	145	175	183	278	163	303	205	132.854	132.567	199.741	128.82	152.47	146.16	221.663	189.915	199.867	184.062	224.436	167.156
ENSDARG00000014340	0.000984478	0.0339037	0.320214	16	46725087	46741779	1	protein_coding	rab11al	RAB11a, member RAS oncogene family, like [Source:ZFIN;Acc:ZDB-GENE-031118-188]	172	274	192	147	218	212	125	141	285	140	224	217	204.026	231.358	199.741	210.407	209.047	213.696	158.331	146.328	204.899	158.09	165.92	176.941
ENSDARG00000029764	0.00100161	0.034446	0.272293	10	43544814	43655449	-1	protein_coding	mef2ca	myocyte enhancer factor 2ca [Source:ZFIN;Acc:ZDB-GENE-980526-253]	2021	2845	2343	1593	2193	2111	1637	1769	3200	1507	2340	2130	2397.3	2402.24	2437.46	2280.12	2102.94	2127.89	2073.5	1835.84	2300.62	1701.73	1733.27	1736.79
ENSDARG00000029995	0.00101209	0.0347538	0.248428	7	39385540	39394430	1	protein_coding	tnni2b.2	troponin I type 2b (skeletal, fast), tandem duplicate 2 [Source:ZFIN;Acc:ZDB-GENE-040801-9]	4100	5840	5190	3328	4408	3892	3295	3656	5347	3485	5008	5158	4863.41	4931.14	5399.25	4763.49	4226.97	3923.14	4173.6	3794.15	3844.2	3935.31	3709.5	4205.8
ENSDARG00000015506	0.00101336	0.0347538	-0.283769	1	34593490	34685007	-1	protein_coding	pibf1	progesterone immunomodulatory binding factor 1 [Source:ZFIN;Acc:ZDB-GENE-040801-94]	537	659	525	369	602	518	546	610	1153	590	924	725	636.988	556.442	546.167	528.163	577.277	522.144	691.588	633.05	828.944	666.236	684.42	591.161
ENSDARG00000096419	0.0010198	0.0349264	0.260347	6	6995294	6997346	-1	lincRNA	CU659670.1	NA	224	337	283	207	290	288	181	261	334	182	308	307	265.708	284.554	294.41	296.287	278.09	290.304	229.263	270.862	240.128	205.517	228.14	250.326
ENSDARG00000074794	0.00102469	0.0350456	-0.292818	6	57541776	57620500	1	protein_coding	necab3	N-terminal EF-hand calcium binding protein 3 [Source:ZFIN;Acc:ZDB-GENE-131121-74]	189	237	231	150	264	268	216	280	379	239	395	390	224.191	200.116	240.313	214.701	253.158	270.144	273.595	290.58	272.48	269.882	292.582	318.004
ENSDARG00000092286	0.00103462	0.0353363	2.37757	8	20937980	20940847	1	processed_transcript	CU861651.1	NA	6	7	6	2	3	8	1	2	2	1	1	0	7.11718	5.91061	6.2419	2.86267	2.8768	8.064	1.26665	2.07557	1.43789	1.12921	0.740714	0
ENSDARG00000062106	0.00106119	0.0361943	-0.537076	9	30800876	30808073	-1	protein_coding	klf5b	Kruppel-like factor 5b [Source:ZFIN;Acc:ZDB-GENE-080424-4]	36	48	44	26	42	46	43	65	86	48	104	62	42.7031	40.5299	45.774	37.2148	40.2752	46.368	54.4657	67.4561	61.8293	54.2023	77.0343	50.5544
ENSDARG00000027088	0.00107316	0.0365243	-0.43162	24	17027310	17029374	-1	protein_coding	ptgdsb.1	prostaglandin D2 synthase b, tandem duplicate 1 [Source:ZFIN;Acc:ZDB-GENE-030131-8436]	2008	3175	2570	1540	3130	3025	2889	3667	3220	3902	5386	4173	2381.88	2680.89	2673.62	2204.26	3001.46	3049.2	3659.34	3805.56	2315	4406.19	3989.49	3402.64
ENSDARG00000040374	0.00107381	0.0365243	0.249572	9	6915611	6927587	-1	protein_coding	tmem182a	transmembrane protein 182a [Source:NCBI gene;Acc:503742]	791	1017	939	605	867	762	628	725	1070	567	1042	828	938.282	858.728	976.858	865.959	831.394	768.096	795.453	752.395	769.271	640.264	771.824	675.146
ENSDARG00000100185	0.00107598	0.0365481	0.918052	KN150589.1	3626	5397	-1	protein_coding	elovl7b	ELOVL fatty acid elongase 7b [Source:ZFIN;Acc:ZDB-GENE-030131-5485]	103	127	71	136	114	60	41	49	104	31	59	115	122.178	107.235	73.8625	194.662	109.318	60.48	51.9325	50.8515	74.7703	35.0056	43.7021	93.7703
ENSDARG00000035256	0.00107825	0.0365749	0.277289	5	41485277	41494831	-1	protein_coding	eef2l2	eukaryotic translation elongation factor 2, like 2 [Source:ZFIN;Acc:ZDB-GENE-030131-8112]	8539	12545	10295	8450	10167	9914	6874	6964	10832	7782	13151	12200	10128.9	10592.7	10710.1	12094.8	9749.46	9993.31	8706.92	7227.14	7787.61	8787.54	9741.13	9947.81
ENSDARG00000074758	0.00109013	0.0369276	0.169261	8	22521729	22542545	-1	protein_coding	csde1	cold shock domain containing E1, RNA-binding [Source:ZFIN;Acc:ZDB-GENE-030131-8623]	5786	9500	7239	5452	7217	6942	5208	6436	9372	5711	8229	8210	6863.34	8021.55	7530.86	7803.65	6920.61	6997.54	6596.69	6679.19	6737.95	6448.94	6095.34	6694.39
[truncated: 61 more rows]

## Sheet: HomHet-vs-HomWT
Gene	pval	adjp	log2fc	Chr	Start	End	Strand	Biotype	Name	Description	srpk3_hom_ttn.1_het_1 count	srpk3_hom_ttn.1_het_2 count	srpk3_hom_ttn.1_het_7 count	srpk3_hom_ttn.1_het_8 count	srpk3_hom_ttn.1_het_9 count	srpk3_hom_ttn.1_het_10 count	srpk3_hom_ttn.1_wt_1 count	srpk3_hom_ttn.1_wt_4 count	srpk3_hom_ttn.1_wt_5 count	srpk3_hom_ttn.1_wt_6 count	srpk3_hom_ttn.1_wt_7 count	srpk3_hom_ttn.1_wt_8 count	srpk3_hom_ttn.1_het_1 normalised count	srpk3_hom_ttn.1_het_2 normalised count	srpk3_hom_ttn.1_het_7 normalised count	srpk3_hom_ttn.1_het_8 normalised count	srpk3_hom_ttn.1_het_9 normalised count	srpk3_hom_ttn.1_het_10 normalised count	srpk3_hom_ttn.1_wt_1 normalised count	srpk3_hom_ttn.1_wt_4 normalised count	srpk3_hom_ttn.1_wt_5 normalised count	srpk3_hom_ttn.1_wt_6 normalised count	srpk3_hom_ttn.1_wt_7 normalised count	srpk3_hom_ttn.1_wt_8 normalised count
[truncated: 15 more rows]

[truncated: 2 more sheets: HomHet-vs-WtHet, WTHet-vs-WT]
