# Supplementary material for: Digenic inheritance involving a muscle-specific protein kinase and the giant titin protein causes a skeletal muscle myopathy
Source: Nat Genet. 2024 Mar 1;56(3):395–407. doi: 10.1038/s41588-023-01651-0 (PMC10937387; doi:10.1038/s41588-023-01651-0)
Supplement: Supplementary file 5 — Zebrafish mRNA profile. DE genes from comparisons of various genotypes as determined by DESeq2 (adjusted P value 0.05) using a two-sided Wald test with Benjamini–Hochberg adjustment for multiple testing. Gene = ensembl gene id; pval = DESeq2 P value; adjp = Benjamini–Hochberg adjusted P values for multiple testing; Chr, Start, End, Strand = genomic location of gene; biotype = ensembl gene biotype; name = gene name; description = gene description from ensembl; the remaining columns represent raw counts and DESeq2 normalized counts for each individual sample. [file 41588_2023_1651_MOESM5_ESM.xlsx]

## Sheet: Supp Table 1
Supplementary Table 1. Genotype profile of SRPK3/TTN myoapthy patients and their family members.
Family	Individual	Relationship	Status	Phenotype	SRPK3	TTN	X inactivation
A	AII:1	index case	affected	myopathy	chrX:153050629 G>A, c.1519+1G>A, p.?	chr2:179403850 CTT>C, c.98810_98811del, p.Lys32937Argfs*5
B	BII:1	index case	affected	myopathy	chrX:153048554 insC, c.735dupC, p.Ser246Leufs*17	chr2:179413187 G>A, c.93166C>T, p.Arg31056*
C	CII:2	index case	affected	myopathy	chrX:153049669 G>A, c.1144+1G>A, p.Asp284_Thr383delinsAla	chr2:179410129 C>T, c.95708G>A , p.Cys31903Tyr + chr2:179593419 G>C, c.19234C>G, p.Pro6412Ala
D	DII:1	index case	affected	myopathy	chrX:153047282 delTG, c.387+2_387+3delTG, p.?	chr2:179581981 G>A, c.25480C>T, p.Arg8494*
	DI:1	father	unaffected		wild type	chr2:179581981 G>A, c.25480C>T, p.Arg8494*
	DI:2	mother	unaffected		chrX:153047282 delTG, c.387+2_387+3delTG, p.?	wild type
E	EII:1	index case	affected	myopathy	chrX:153047663 C>T, c.475C>T, p.His159Tyr	chr2:179462728 C>CA, c.57168_57169insT , p.Ala19057Cysfs*6
F	FII:1	index case	affected	myopathy	chrX:153050257 T>A, c.1301T>A , p.Val434Glu	chr2:179516892 T>A, c.39226A>T , p.Lys13076*
G	GII:1	index case	affected	myopathy	chrX:153050289 G>A, c.1333G>A, p.Asp445Asn	chr2:179399903del, c.101440del, p.Glu33814Asnfs*7
	GI:1	father	unaffected		wild type	chr2:179399903del, c.101440del, p.Glu33814Asnfs*7
H	HII:1	index case	affected	myopathy	chrX:153050245 G>A, c.1289G>A , p.Arg430Gln	chr2:179484421del, c.38919del, p.Leu12974Trpfs*104
	HI:1	father	unaffected		wild type	chr2:179484421del, c.38919del, p.Leu12974Trpfs*104
	HI:2	mother	unaffected		chrX:153050245 G>A, c.1289G>A , p.Arg430Gln	wild type
J	JII:1	index case	affected	myopathy	chrX:153047574 A>G, c.388-2A>G, p.?	chr2:179527087del, c.37017del, p.Lys12339Asnfs*608
	JI:1	father	unaffected		wild type	chr2:179527087del, c.37017del, p.Lys12339Asnfs*608
	JI:2	mother	unaffected		chrX:153047574 A>G, c.388-2A>G, p.?	wild type
	JII:2	brother	unaffected		wild type	wild type
K	KII:1	index case	affected	myopathy	chrX:153050928 C>T, c.1657C>T , p.Arg553Trp	chr2:179446296 A>C, c.66699T>G, p.Tyr22233*
	KI:1	father	unaffected		wild type	chr2:179446296 A>C, c.66699T>G, p.Tyr22233*
	KI:2	mother	unaffected		chrX:153050928 C>T, c.1657C>T , p.Arg553Trp	wild type
	KII:2	brother	unaffected		chrX:153050928 C>T, c.1657C>T , p.Arg553Trp	wild type
L	LII:1	index case	affected	myopathy + CMT1A	chrX:153046803 T>C, c.190+2T>C, p.?	chr2:179584098 G>A, c.24019C>T, p.Arg8007*
	LI:1	father	unaffected		wild type	chr2:179584098 G>A, c.24019C>T, p.Arg8007*
	LI:2	mother	unaffected		chrX:153046803 T>C, c.190+2T>C, p.?	wild type
	LII:2	brother	unaffected		chrX:153046803 T>C, c.190+2T>C, p.?	wild type
M	MIII:3	index case	affected	myopathy + DCM	chrX: 153049817_153049822del, c.1213_1218del, p.Lys405_Ile406del	chr2:179424443_179424446delinsCAT, c.86413_86416delinsATG, p.Asp28805Metfs*6
	MII:3	mother	unaffected		chrX: 153049817_153049822del, c.1213_1218del, p.Lys405_Ile406del	wild type
	MII:1	uncle	affected	DCM	wild type	chr2:179424443_179424446delinsCAT, c.86413_86416delinsATG, p.Asp28805Metfs*6
	MIII:2	brother	unaffected		wild type	chr2:179424443_179424446delinsCAT, c.86413_86416delinsATG, p.Asp28805Metfs*6
N	NII:1	index case	affected	myopathy	chrX:153047029 G>A, c.260G>A, p.Trp87*	chr2:179411050G>A, c.95008C>T, p.Arg31670*
	NI:1	father	unaffected		wild type	chr2:179411050G>A, c.95008C>T, p.Arg31670*
	NI:2	mother	unaffected		chrX:153047029 G>A, c.260G>A, p.Trp87*	wild type
O	OII:1	index case	affected	myopathy	chrX:153049592 CTT>C, c.1070_1073del, p.Phe358Leufs*24	chr2:179397922 G>A, c.103420C>T, p.Gln34474*
	OI:1	father	unaffected		wild type	wild type
	OI:2	mother	unaffected		chrX:153049592 CTT>C, c.1070_1073del, p.Phe358Leufs*24	chr2:179397922 G>A, c.103420C>T, p.Gln34474*	n/a
	OII:2	sister	unaffected		chrX:153049592 CTT>C, c.1070_1073del, p.Phe358Leufs*24	wild type
P	PII:1	index case	affected	myopathy	chrX:153048679 A>G, c.749-2A>G; p.?	chr2:179397249 CG>G, c.104092del; p.Arg34698Glufs*49
	PI:1	father	unaffected		wild type	wild type
	PI:2	mother	unaffected		NA	chr2:179397249 CG>G, c.104092del; p.Arg34698Glufs*49
	PII:3	brother	unaffected		wild type	wild type
Q	QII:3	index case	affected	myopathy	chrX:153050395 G>A, c.1363G>A, p.Glu455Lys	chr2:179433248 TG>T, c.77610del, p.Thr25871Glnfs*16
	QI:1	father	unaffected		wild type	wild type
	QI:2	mother	unaffected		chrX:153050395 G>A, c.1363G>A, p.Glu455Lys	wild type
	QII:1	brother	unaffected		chrX:153050395 G>A, c.1363G>A, p.Glu455Lys	wild type
	QII:2	brother	unaffected		wild type	wild type
R	RII:1	index case	affected	myopathy	chrX:153049836 AC>A, c.1236delC, p.Asn412Lysfs*24	chr2:179417861 C>G, c.89766G>C, p.Lys29922Asn
	RI:1	father	unaffected		wild type	wild type
	RI:2	mother	unaffected		chrX:153049836 AC>A, c.1236delC, p.Asn412Lysfs*24	chr2:179417861 C>G, c.89766G>C, p.Lys29922Asn	fully skewed #
	RII:2	brother	unaffected		wild type	chr2:179417861 C>G, c.89766G>C, p.Lys29922Asn
	RII:3	sister	unaffected		chrX:153049836 AC>A, c.1236delC, p.Asn412Lysfs*24	chr2:179417861 C>G, c.89766G>C, p.Lys29922Asn	non-informative
S	SII:1	index case	affected	myopathy	chrX:153048711 G>C, c.774+5G>C, p.?	chr2:179416538 CTTTT> C, c.91085_91088del, p.Glu30362Glyfs*28
	SI:1	father	unaffected		wild type	wild type
	SI:2	mother	unaffected		chrX:153048711 G>C, c.774+5G>C, p.?	chr2:179416538 CTTTT> C, c.91085_91088del, p.Glu30362Glyfs*28	non-informative
	SII:2	half brother	unaffected		wild type	chr2:179416538 CTTTT> C, c.91085_91088del, p.Glu30362Glyfs*28
T	TII:1	index case	affected	myopathy	chrX:153049236_153049239del, c.804_807del, p.Lys269Argfs*2	chr2:179396395G>A, c.104947C>T, p.Gln34983*
	TI:3	father	unaffected		wild type	wild type
	TI:2	mother	unaffected		chrX:153049236_153049239del, c.804_807del, p.Lys269Argfs*2	chr2:179396395G>A, c.104947C>T, p.Gln34983*	random
	TII:2	half brother	affected	myopathy	chrX:153049236_153049239del, c.804_807del, p.Lys269Argfs*2	chr2:179396395G>A, c.104947C>T, p.Gln34983*
U	UII:2	index case	affected	myopathy	chrX:153048412 T>C, c.587T>C, p.Leu196Pro	chr2:179574417del, c.24897del, p.Glu8300Asnfs*22
	UI:1	father	unaffected		wild type	wild type
	UI:2	mother	unaffected		chrX:153048412 T>C, c.587T>C, p.Leu196Pro	chr2:179574417del, c.24897del, p.Glu8300Asnfs*22	random
	UII:1	brother	unaffected		wild type	wild type
	UII:3	brother	affected	myopathy	chrX:153048412 T>C, c.587T>C, p.Leu196Pro	chr2:179574417del, c.24897del, p.Glu8300Asnfs*22
V	VII:1	index case	affected	myopathy	chrX:153047580 G>C, c.392G>C, p.Arg131Pro + chrX:153047592 C>A, c.404C>A, p.Pro135His	chr2:179434038 G>T, c.76821C>A, p.Asn25607Lys + chr2:179469966 C>G, c.53938G>C, p.Ala17980Pro
	VI:1	father	unaffected		wild type	chr2:179434038 G>T, c.76821C>A, p.Asn25607Lys
	VI:2	mother	unaffected		chrX:153047580 G>C, c.392G>C, p.Arg131Pro + chrX:153047592 C>A, c.404C>A, p.Pro135His	chr2:179469966 C>G, c.53938G>C, p.Ala17980Pro	n/a
	VII:2	brother	unaffected		chrX:153047580 G>C, c.392G>C, p.Arg131Pro + chrX:153047592 C>A, c.404C>A, p.Pro135His	chr2:179434038 G>T, c.76821C>A, p.Asn25607Lys
	VII:3	brother	unaffected		chrX:153047580 G>C, c.392G>C, p.Arg131Pro + chrX:153047592 C>A, c.404C>A, p.Pro135His	chr2:179434038 G>T, c.76821C>A, p.Asn25607Lys
	VII:4	brother	unaffected		chrX:153047580 G>C, c.392G>C, p.Arg131Pro + chrX:153047592 C>A, c.404C>A, p.Pro135His	chr2:179469966 C>G, c.53938G>C, p.Ala17980Pro
	VII:5	sister	unaffected		wild type	wild type
	VII:6	sister	unaffected		wild type	chr2:179434038 G>T, c.76821C>A, p.Asn25607Lys + chr2:179469966 C>G, c.53938G>C, p.Ala17980Pro
W	WIII:3	index case	affected	myopathy	chrX: 153048679 A>C, c.749-2A>C , p.?	chr2:179395073_179395085del, c.106259_106271del, p.Pro35420Leufs*54
	WIII:1	brother	unaffected		chrX: 153048679 A>C, c.749-2A>C , p.?	wild type
	WIII:2	brother	unaffected		wild type	wild type
X	XII:3	index case	affected	myopathy	chrX:153047657 G>A, c.469G>A, p.Gly157Arg	chr2:179584029 TG>T, c.24087del, p.Lys8030Asnfs*13
	XII:2	sister	unaffected		chrX:153047657 G>A, c.469G>A, p.Gly157Arg	chr2:179584029 TG>T, c.24087del, p.Lys8030Asnfs*13	random
	XIII:1	nephew	affected	myopathy	chrX:153047657 G>A, c.469G>A, p.Gly157Arg	chr2:179584029 TG>T, c.24087del, p.Lys8030Asnfs*13
	XIII:2	niece	unaffected		wild type	chr2:179584029 TG>T, c.24087del, p.Lys8030Asnfs*13
	XIII:3	niece	unaffected		wild type	chr2:179584029 TG>T, c.24087del, p.Lys8030Asnfs*13
Y	YII:3	index case	affected	myopathy	chrX:153049846 G>A, c.1245G>A, p.Trp415*	chr2:179440570 A>T, c.70289T>A, p.Val23430Asp
	YII:2	sister	unaffected		chrX:153049846 G>A, c.1245G>A, p.Trp415*	chr2:179440570 A>T, c.70289T>A, p.Val23430Asp	random
	YIII:1	niece	unaffected		chrX:153049846 G>A, c.1245G>A, p.Trp415*	wild type
	YIII:2	nephew	affected	myopathy	chrX:153049846 G>A, c.1245G>A, p.Trp415*	chr2:179440570 A>T, c.70289T>A, p.Val23430Asp
	YIII:4	daughter	affected	mild myopathy	chrX:153049846 G>A, c.1245G>A, p.Trp415*	chr2:179440570 A>T, c.70289T>A, p.Val23430Asp	skewed XI (80:20)
	YIII:5	daughter	affected	very mild myopathy	chrX:153049846 G>A, c.1245G>A, p.Trp415*	chr2:179440570 A>T, c.70289T>A, p.Val23430Asp	skewed XI (65:35)
	YIII:6	daughter	unaffected		chrX:153049846 G>A, c.1245G>A, p.Trp415*	wild type	random
	YIV:1	grandchild	unaffected		chrX:153049846 G>A, c.1245G>A, p.Trp415*	wild type
	YIV:2	grandchild	unaffected		wild type	wild type
Z	XIII:7	index case	affected	myopathy + AF	chrX:153049555 dupC, c.1035dupC, p.Ala346Argfs*37	chr2:179481235 G>A, c.48283C>T, p.Arg16095*
	ZIII:3	brother	affected	DCM	wild type	chr2:179481235 G>A, c.48283C>T, p.Arg16095*
	ZIII:4	brother	affected	myopathy + DCM	chrX:153049555 dupC, c.1035dupC, p.Ala346Argfs*37	chr2:179481235 G>A, c.48283C>T, p.Arg16095*
	ZIII:5	sister	unaffected		chrX:153049555 dupC, c.1035dupC, p.Ala346Argfs*37	wild type	skewed XI (3:97)
	ZIII:6	brother	unaffected		wild type	wild type
	ZIV:1	nephew	affected	myopathy	chrX:153049555 dupC, c.1035dupC, p.Ala346Argfs*37	chr2:179481235 G>A, c.48283C>T, p.Arg16095*
	ZIV:2	nephew	unaffected		chrX:153049555 dupC, c.1035dupC, p.Ala346Argfs*37	wild type
	ZIV:3	nephew	unaffected		wild type	wild type
	ZIV:4	niece	unaffected		wild type	chr2:179481235 G>A, c.48283C>T, p.Arg16095*
	ZIV:6	niece	unaffected		wild type	chr2:179481235 G>A, c.48283C>T, p.Arg16095*
	ZIV:7	niece	unaffected		wild type	chr2:179481235 G>A, c.48283C>T, p.Arg16095*

## Sheet: Supp Table 2
Supplementary Table 2. Summary of clinical features seen in the SRPK3/TTN myopathy patients.
Clinical features	N
Total Number of patients (families)	33 (25)
Current age (in years), median (age range)	32# (1-77)
Age at last assessment, median (age range)	30 (1-73)
Sex (M/F)	31 / 2
Onset (%)
prenatal	4 (12)
congenital	11 (33.5)
childhood	15 (45.5)
adulthood	3 (9)
Symptoms at onset
hypotonia at birth	13
gross motor delay	16
motor difficulties/poor motor performance in childhood	7
reduced fetal movements	6
prenatal contractures/talipes at birth	1
respiratory problems at birth	3
muscle weakness	1
isolated hyperCKaemia	1
Progression (%)
slowly progressive	23 (70)
non progresive	3 (9)
improving	7 (21)
Maximum motor mobility acquired / at last assessment (%) §
non ambulant	3 (9) / 4 (13)
ambulant with assistance	2 (6) / 6 (19)
ambulant	8 (25) / 17 (53)
ambulant, able to climb stairs	9 (29) / 2 (6)
able to run	10 (31) / 3 (9)
Muscle weakness
proximal limb weakness LL>UL	31
distal weakness	16
Axial weakness	23
facial weakness	4
ptosis	3
extraocular muscle involvement	1
Myalgia, cramps	2
Orthopaedic complications
achilles tendons contractures	10
other joints	jaw (1), shoulders (1), hip/knee/elbow (2)
joint laxity	11
Spinal rigidity	3
Scoliosis	10
Kyphosis	4
Scapular winging	13 (1 monolateral)
pectus excavatum	4
pes cavus	6
pes valgus	6
Muscle hypertrophy	5
Muscle wasting (generalised)	16 (7)
High arched palate	8
Swallowing problems	2
Respiratory involvement
CPAP at birth	1
mild respiratory involvement (FVC <70%)	6
OSA	3
NIV	4
Cardiac involvement
Arrhythmias	4
Dilated cardiomyopathy	3
Ventricular hypertrophy	1
Other	2
Central and peripheral nervous system involvement
mild global developmental delay	2
Autistic spectrum disorder	2
neuropathy	1*
CK (%)
normal	26 (79)
<10x	2 (6)
>10x	1 (3)
not available	4 (12)

## Sheet: Supp Table 3
Supplementary Table 3. Deep-phenotypic description of the SRPK3/TTN myopathy patients.
Family ID	Fam A	Fam B	Fam C	Fam D	Fam E	Fam F	Fam G	Fam H	Fam J	Fam K	Fam L	Fam M	Fam N	Fam O	Fam P	Fam Q	Fam R	Fam S	Fam T	Fam T	Fam U	Fam U	Fam V	Fam W	Fam X	Fam X	Fam Y	Fam Y	Fam Y	Fam Y	Fam Z	Fam Z	Fam Z
Patient	AII:1	BII:1	CII:2	DII:1	EII:1	FII:1	GII:1	HII:1	JII:1	KII:1	LII:1	MIII:3	NII:1	OII:1	PII:1	QII:3	RII:1	SII:1	TII:1	TII:2	UII:2	UII:3	VII:1	WII:3	XII:3	XIII:1	YII:3	YIII:2	YIII:4	YIII:5	ZIII:4	ZIII:7	ZIV:1
Current age (in years) / age at last assessment	18 / 6	deceased (61) / 57	46 / 46	12 / 11	46 / 46	5y4m / 5y	15 / 15	9y4m / 8y9m	1 / 1	6 / 6	13 / 9	48 / 47	3 / 3	36 / 36	30 / 30	7 / 5	43 / 39	4y2m / 4y	12 / 11y9m	7 / 6y6m	33 / 32	34 / 33	65 / 65	47 / 46	52 / 51	29 / 28	77 /73	46 / 42	51 / 47	47 / 43	69 / 67	63 / 63	52 / 51
Sex (M/F)	M	M	M	M	M	M	M	M	M	M	M	M	M	M	M	M	M	M	Male	Male	M	M	M	M	M	M	M	M	F	F	M	M	M
Onset	childhood	childhood	childhood	birth	birth	birth	birth	infancy	infancy	birth	prenatal	birth	birth	birth	birth	infancy	adulthood	prenatal	childhood	childhood	prenatal	prenatal	adulthood	childhood	childhood	childhood	childhood	childhood	childhood	childhood	adulthood	childhood	childhood
symptoms at onset	GMD	GMD, hypotonia	poor motor performance	GMD	hypotonia, GMD	hypotonia	hypotonia	hypotonia, GMD	hypotonia, GMD	Hypotonia, respiratory distress	RFM	GMD	RFG, hypotonia	Hypotonia	Hypotonia, respiratory insufficiency, GMD	GMD	muscle weakness	prenatal contractures, hypotonia, mild respiratory distress	hypotonia, GMD, RFM	hypotonia, GMD, RFM	RFM	RFM	hyperCKaemia	motor difficulties	GMD	GMD	poor motor performance	GMD	poor motor performance	poor motor performance	motor difficulties	GMD	motor difficulties
Progression	slow improvement	moderately progressive	slowly progressive	slowly progressive	slowly progressive	non progressive	slowly progressive	slow improvement	slowly progressive	slow improvement	slowly progressive	slowly progressive	slow improvement	fairly non-progressive until 30yo, then slowly progressive	slowly progressive	non progressive	slowly progressive	slow improvement	slowly progressive	slowly progressive	slow improvement	slow improvement	non progressive	slowly progressive	slowly progressive	slowly progressive	slowly progressive	slowly progressive	slowly progressive	slowly progressive	slowly progressive	slowly progressive	progressive
Maximum motor ability acquired	run	walk with assistance	run	walk	walk	walk, jump, go up stairs	walk	run, go up stairs	NA	walk	non ambulant	run	crawl	slow jog, go up stairs	jog, go up stairs	run	run	non ambulant, standing with support	walk	walk with assistance	walk	walk	walk	go up stairs	go up stairs	go up stairs	go up stairs	go up stairs	go up stairs	go up stairs	run	go up stairs	run
Motor ability at last assessment	run	walk with assistance	walk	walk	non ambulant	walk, jump, go up stairs	walker/wheelchair	run, go up stairs	NA	walk	non ambulant	walk	crawl	walk/go up stairs with assistance	slow jog, go up stairs	run	walk	non ambulant, standing with support	walk	walk with assistance	walk	walk	walk	walk	walk	walk	walk	walk	walk	walk	walk with assistance	walk with assistance	walks with difficulty, but no assistance
Limb weakness	proximal LL>UL	proximal	proximal	proximal LL > UL / axial	proximal > distal LL+UL	proximal LL	proximal > distal (LL > UL)	proximal UL/LL	proximal UL+LL	proximal LL, distal UL	proximal distal UL+LL	distal>proximal	proximal UL+LL	proximal LL>UL	proximal UL>LL	proximal UL+LL	proximal LL	proximal > distal UL+LL	proximal UL+LL, distal UL	proximal UL+LL, distal UL	proximal distal	proximal distal	no	proximal LL > UL distal UL	proximal LL > UL	proximal UL+LL	proximal LL > UL	proximal > distal	Proximal > distal	Proximal > distal (LL > UL)	NA	proximal > distal LL, proximal UL	distal LL > proximal, proximal UL
Axial weakness	yes	yes	yes	no	yes	yes	yes	yes	NA	yes	yes	no	yes	yes	yes	no	NA	yes	yes	yes	yes	yes	NA	yes	yes	yes	NA	yes	NA	NA	NA	yes	yes
facial weakness	NA	no	NA	no	no	no	yes	no	yes	NA	no	no	no	no	no	no	NA	NA	no	no	NA	NA	NA	no	no	no	NA	NA	NA	NA	NA	yes	yes
Hypotonia	no	yes, at onset	no	yes, axial during infancy	no	no	yes, at onset	yes, at onset	yes, at onset	yes, at onset	yes, later in life	NA	yes, at onset	yes, at onset	yes, at onset	yes, later in life	no	yes, at onset	yes, at onset	yes, at onset	postnatally and in childhood, gradually reducing	postnatally and in childhood, gradually reducing	no	no	no	no	NA	NA	NA	NA	NA	no	no
Contracture	no	no	no	no	no	no	no	TA	no	no	hip, knee, TA	TA	knee, ankle	elbows, knees, tight heel cords	mildly tight heel cords	no	no	talipes, adducted thumb	TA	no	shoulders	NA	no	jaw	TA	no	no	TA	no	no	NA	TA	TA
Joint laxity	fingers, ankles	no	no	no	fingers	proximal and distal	no	knee, fingers	generalised	generalised	no	fingers	hip	NA	mild hyperextensibility	no	no	no	LL, fingers	UL and LL	NA	NA	no	no	no	no	no	no	no	no	NA	no	no
Spinal rigidity	no	no	no	no	no	no	no	no	no	no	yes	no	no	no	no	no	no	no	no	no	yes	yes	no	no	no	no	no	no	no	no	no	no	no
Scoliosis / kyphosis	no	scoliosis	no	no	scoliosis, khyphosis	no	scoliosis (severe)	no	no	no	scoliosis	no	no	severe thoracic scoliosis (surgical intervention at 15yo)	no	lordosis	no	no	scoliosis, khyphosis	kyphosis	scoliosis	scoliosis	no	no	no	no	no	no	no	kyphosis	no	scoliosis	scoliosis
Scapular winging	yes	no	no	bilateral	no	no	no	bilateral	bilateral	no	yes	monolateral	bilateral	NA	no	no	no	no	no	no	yes	yes	no	no	yes	bilateral	no	NA	no	NA	NA	bilateral	bilateral
Chest deformities	no	no	NA	no	no	NA	NA	no	no	NA	pectus excavatum	no	pectus carinatum	pectus excavatum	pectus excavatum	NA	no	pectus excavatum	no	no	no	no	no	no	no	no	no	no	no	no	no	no	no
Foot deformities	no	pes cavus	NA	no	pes cavus	no	pes valgus	no	pes cavus	no	pes cavus, hammer toes	Pes cavus	no	no	Pes cavus	no	no	no	no	pes valgus	pes valgus	pes valgus	no	pes valgus	no	pes valgus	NA	increased flexion at MTP, toes curled	NA	NA	NA	no	no
Muscle hypertrophy	no	no	no	no	no	no	no	no	hamstrings	no	no	no	no	no	no	no	no	no	no	no	no	no	distal lower limb	calves	no	no	no	no	no	no	NA	calves	calves
Muscle wasting	generalised	UL+LL	no	no	UL+LL	no	generalised	no	no	no	generalised	distal UL+LL	generalised	no	no	mild UL	no	generalised	Distal LL	no	no	no	no	generalised	UL	generalised	LL	no	no	no	NA	UL+LL	UL
Ptosis	no	no	yes	no	yes	no	no	yes	no	no	no	no	no	no	no	no	no	no	no	no	no	NA	no	no	no	no	no	NA	no	NA	NA	no	no
External ocular muscles involvement	no	no	no	no	no	no	no	no	no	no	no	no	no	no	no	no	no	no	no	no	yes	NA	no	no	no	no	no	NA	no	NA	NA	no	no
Palatal findings	no	no	no	no	no	no	soft palate cleft	no	HAP	no	no	HAP	no	HAP	mild HAP	no	no	HAP	no	no	NA	NA	no	HAP	no	no	NA	NA	NA	NA	NA	HAP	HAP
Swallowing problems	no	no	NA	no	no	no	no	no	no	no	no	no	no	no	no	no	no	yes (PEG)	no	mild	yes (PEG)	yes (PEG)	no	no	no	no	no	no	no	NA	NA	no	no
Respiratory involvement	no	NIV	no	no	NIV	no	OSA	NIV	no	no	no	no	no	asthma and respiratory insufficiency, NIV	mild	no	no	CPAP at birth	no	no	OSA	mild	no	no	mild	mild	no	mild	no	no	NA	mild	OSA (CPAP)
Cardiac involvement	no	DCM, arrhytmias	no	no	no	no	no	no	NA	no	aortic root dilatation	DCM	no	supraventricular tachycardia, right ventricular hypertrophy	mild pulmonary artery dilation	NA	no	no	NA	NA	no	no	no	no	no	no	no	NA	no	NA	DCM, arrhytmias, cardiac transplant	AF	no
Cognitive Status	normal	normal	normal	normal	normal	normal	normal	DD	normal	normal	normal	normal	mild DD	normal	normal	normal	normal	normal	normal	normal	normal	normal	normal	normal	normal	normal	normal	normal	normal	normal	normal	normal	normal
CNS involvement (if yes, please specify)	no	no	NA	no	no	ASD	no	no	no	no	no	no	no	no	no	no	no	no	ASD	no	no	no	NA	no	no	no	no	no	no	no	NA	no	no
PNS involvement	no	no	no	no	no	no	no	no	no	no	CMT1A	no	arreflexia	no	no	no	no	no	no	no	no	no	NA	no	NA	NA	no	no	no	no	NA	no	no
CK (if elevated, please add value, U/l)	normal	NA	normal	normal	normal	normal	normal	normal	normal	normal	normal	normal	normal	normal	normal	normal	>10x (a)	normal	normal	normal	normal	NA	<10X	normal	normal	normal	<10x	normal	NA	NA	normal	normal	normal

## Sheet: Contents
Supplementary Table 1. Genotype profile of SRPK3/TTN patients and their family members.
SRPK3 variants are annotated based on NM_014370.3, transcript ENST00000370101 and NP_055185.2. TTN variants are annotated based on NG 011618.3 or LRG 391, and transcript variant-IC (NM 001267550.1 or ENST00000589042.5) and NP_001254479.1. For the SRPK3 variants males are hemizygous and all females are heterozygous; for the TTN variants, both males and females are heterozygous. Individual codes fo…
Supplementary Table 2. Summary of clinical features seen in the SRPK3/TTN myopathy patients.
Onset classification was defined as: prenatal: before birth; congenital: 0-1 year; childhood: 2-14 years; adulthood: >14 years. LL: lower limbs; UL: upper limbs; CPAP: continuous positive airway pressure; FVC: forced vital capacity; OSA: obstructive sleep apnoea; NIV: non-invasive ventilation. (#) One patient deceased at time of the study; (§) out of 32 patients > age two years old; Other cardiac…
Supplementary Table 3. Deep-phenotypic description of the SRPK3/TTN myopathy patients.
Onset classification was defined as: prenatal: before birth; congenital: 0-1 year; childhood: 2-14 years; adulthood: >14 years. GMD: gross motor delay; RFM: reduced foetal movements; UL: upper limb; LL: lower limb; TA: Achilles tendon contractures; HAP: high arched palate; MTP: metatarsophalangeal; OSA: obstructive sleep apnoea; NIV: non-invasive ventilation; CPAP: continuous positive airway pres…
